# Supplementary material for: Di-μ-methacrylato-κ4 O:O′-bis­[aqua­bis(1,10-phenanthroline-κ2 N,N′)copper(II)] dinitrate dihydrate
Source: Acta Crystallogr Sect E Struct Rep Online. 2008 Jun 7;64(Pt 7):m872–3. doi: 10.1107/S1600536808016218 (PMC2961707; doi:10.1107/S1600536808016218)
Supplement: Supplementary file 1 [file e-64-0m872-sup1.cif]

##############################################################################
###                                                                        ###
###        Electronic paper (Acta Crystallographica Section E)             ###
###                                                                        ###
##############################################################################
#                                                                            #
# This CIF contains the data in a paper accepted for publication in Acta     #
# Crystallographica Section E. It conforms to the requirements of Notes      #
# for Authors for Section E, and has been peer reviewed under the auspices   #
# of the IUCr Commission on Journals.                                        #
#                                                                            #
# Full details of the Crystallographic Information File format               #
# are given in the paper "The Crystallographic Information File (CIF):       #
# a New Standard Archive File for Crystallography" by S. R. Hall, F. H.      #
# Allen and I. D. Brown [Acta Cryst. (1991), A47, 655-685].                  #
#                                                                            #
# The current version of the core CIF dictionary is obtainable from          #
# ftp://ftp.iucr.org/pub/cif_core.dic. The current version number is 2.4.    #
#                                                                            #
# Software is freely available for graphical display of the structure(s) in  #
# this CIF.  For information consult the CIF home page http://www.iucr.org/  #
# cif/home.html                                                              #
#                                                                            #
# This file may be used for bona fide research purposes within the           #
# scientific community so long as proper attribution is given to the journal # 
# article from which it was obtained.                                        #
#                                                                            #
##############################################################################
                                             
data_global
_audit_creation_method     'form.cif (version 2.0)'
_journal_data_validation_number     ?
_journal_date_recd_electronic     2008-05-24
_journal_date_accepted     2008-05-28
_journal_name_full     'Acta Crystallographica, Section E'
_journal_year     2008
_journal_volume     64
_journal_issue      7
_journal_page_first     m872
_journal_page_last     m873
_journal_paper_category     QM
_journal_coeditor_code     CI2604
_publ_contact_author_name     'Dr M. T. H. Tarafder'
_publ_contact_author_address
;
Department of Chemistry
Rajshahi University
Rajshahi 6205
Bangladesh
;
_publ_contact_author_email     ttofazzal@yahoo.com
_publ_contact_author_fax     ?
_publ_contact_author_phone     ?
_publ_section_title
;\
Di-\m-methacrylato-\k^4^<i>O</i>:<i>O</i>'-bis[aquabis(1,10-phenanthroline-\
\k^2^<i>N</i>,<i>N</i>')copper(II)] dinitrate dihydrate
;
loop_
    _publ_author_name
    _publ_author_footnote
    _publ_author_address
    'M. T. H. Tarafder' ?
;
Department of Chemistry
Rajshahi University
Rajshahi 6205
Bangladesh
;
    'M. Y. Reza' ?
;
Department of Chemistry
Rajshahi University
Rajshahi 6205
Bangladesh
;
    'K. A. Crouse' ?
;
Department of Chemistry
Universiti Putra Malaysia
43400 Serdang
Selangor
Malaysia
;
    'Suchada Chantrapromma'
;
Additional correspondence author, e-mail: suchada.c@psu.ac.th.
;
;
Department of Chemistry
Faculty of Science
Prince of Songkla University
Hat-Yai, Songkhla 90112
Thailand
;
    'Hoong-Kun Fun'
;
Additional correspondence author, email: hkfun@usm.my.
;
;
X-ray Crystallography Unit
School of Physics
Universiti Sains Malaysia
11800 USM, Penang
Malaysia
;
data_I
_audit_creation_method     SHELXL97
_chemical_name_systematic
;
Di-\m-methacrylato-\k^4^O:O'-bis[aquabis(1,10-phenanthroline-
\k^2^N,N')copper(II)] dinitrate dihydrate
;
_chemical_name_common
;
Bis(\m-methacrylato-O,O')-diaquobis(1,10-phenanthroline) dicopper(II)
dinitrates dihydrates
;
_chemical_formula_moiety     'C32 H30 Cu2 N4 O6 2+ , 2N O3 - , 2H2 O'
_chemical_formula_sum     'C32 H34 Cu2 N6 O14'
_chemical_formula_iupac
                        '[Cu2 (C4 H5 O2)2 (C12 H8 N2)2 (H2 O)2] (N O3)2 , 2H2 O'
_chemical_formula_weight     853.75
_chemical_melting_point     494
_symmetry_cell_setting     monoclinic
_symmetry_space_group_name_H-M     'P 21/c'
_symmetry_space_group_name_Hall     '-P 2ybc'
loop_
    _symmetry_equiv_pos_as_xyz
    'x, y, z'
    '-x, y+1/2, -z+1/2'
    '-x, -y, -z'
    'x, -y-1/2, z-1/2'
_cell_length_a     13.6146(2)
_cell_length_b     15.7322(2)
_cell_length_c     16.4463(2)
_cell_angle_alpha     90.00
_cell_angle_beta     102.1306(8)
_cell_angle_gamma     90.00
_cell_volume     3443.94(8)
_cell_formula_units_Z     4
_cell_measurement_reflns_used     10036
_cell_measurement_theta_min     1.53
_cell_measurement_theta_max     30.00
_cell_measurement_temperature     100.00(10)
_exptl_crystal_description     Block
_exptl_crystal_colour     Blue
_exptl_crystal_size_max     0.27
_exptl_crystal_size_mid     0.24
_exptl_crystal_size_min     0.16
_exptl_crystal_density_diffrn     1.647
_exptl_crystal_density_meas     ?
_exptl_crystal_density_method     'not measured'
_exptl_crystal_F_000     1752
_exptl_absorpt_coefficient_mu     1.315
_exptl_absorpt_correction_type     multi-scan
_exptl_absorpt_process_details     '(SADABS; Bruker, 2005)'
_exptl_absorpt_correction_T_min     0.7162
_exptl_absorpt_correction_T_max     0.8221
_exptl_special_details
;
The low-temperature data was collected with the Oxford Cyrosystem Cobra
low-temperature attachment.
;
_diffrn_ambient_temperature     100.00(10)
_diffrn_radiation_type     MoK\a
_diffrn_radiation_wavelength     0.71073
_diffrn_radiation_source     'fine-focus sealed tube'
_diffrn_radiation_monochromator     graphite
_diffrn_measurement_device_type     'Bruker SMART APEXII CCD area-detector'
_diffrn_measurement_method     \w
_diffrn_detector_area_resol_mean     8.33
_diffrn_reflns_number     43546
_diffrn_reflns_av_R_equivalents     0.0694
_diffrn_reflns_av_sigmaI/netI     0.0710
_diffrn_reflns_theta_min     1.53
_diffrn_reflns_theta_max     30.00
_diffrn_reflns_theta_full     30.00
_diffrn_measured_fraction_theta_max     0.999
_diffrn_measured_fraction_theta_full     0.999
_diffrn_reflns_limit_h_min     -19
_diffrn_reflns_limit_h_max     19
_diffrn_reflns_limit_k_min     -21
_diffrn_reflns_limit_k_max     22
_diffrn_reflns_limit_l_min     -23
_diffrn_reflns_limit_l_max     22
_diffrn_standards_number     0
_diffrn_standards_interval_count     .
_diffrn_standards_interval_time     .
_diffrn_standards_decay_%     ?
_refine_special_details
;
Refinement of <i>F</i>^2^ against ALL reflections. The weighted <i>R</i>-factor
<i>wR</i> and goodness of fit <i>S</i> are based on <i>F</i>^2^, conventional
<i>R</i>-factors <i>R</i> are based on <i>F</i>, with <i>F</i> set to zero for
negative <i>F</i>^2^. The threshold expression of <i>F</i>^2^ >
\s(<i>F</i>^2^) is used only for calculating <i>R</i>-factors(gt) <i>etc</i>.
and is not relevant to the choice of reflections for refinement.
<i>R</i>-factors based on <i>F</i>^2^ are statistically about twice as large
as those based on <i>F</i>, and <i>R</i>- factors based on ALL data will be
even larger.
;
_reflns_number_total     10036
_reflns_number_gt     6885
_reflns_threshold_expression     I>2\s(I)
_refine_ls_structure_factor_coef     Fsqd
_refine_ls_matrix_type     full
_refine_ls_R_factor_all     0.0823
_refine_ls_R_factor_gt     0.0473
_refine_ls_wR_factor_gt     0.1000
_refine_ls_wR_factor_ref     0.1132
_refine_ls_goodness_of_fit_ref     1.039
_refine_ls_restrained_S_all     1.039
_refine_ls_number_reflns     10036
_refine_ls_number_parameters     489
_refine_ls_number_restraints     0
_refine_ls_hydrogen_treatment     constr
_refine_ls_weighting_scheme     calc
_refine_ls_weighting_details
       'calc w = 1/[\s^2^(Fo^2^)+(0.0457P)^2^+1.7397P] where P=(Fo^2^+2Fc^2^)/3'
_atom_sites_solution_hydrogens     geom
_atom_sites_solution_primary     direct
_atom_sites_solution_secondary     difmap
_refine_ls_shift/su_max     0.001
_refine_ls_shift/su_mean     0.000
_refine_diff_density_max     0.678
_refine_diff_density_min     -0.783
_refine_ls_extinction_method     none
_refine_ls_extinction_coef     ?
loop_
    _atom_type_symbol
    _atom_type_description
    _atom_type_scat_dispersion_real
    _atom_type_scat_dispersion_imag
    _atom_type_scat_source
    'C' 'C' 0.0033 0.0016
                         'International Tables Vol C Tables 4.2.6.8 and 6.1.1.4'
    'H' 'H' 0.0000 0.0000
                         'International Tables Vol C Tables 4.2.6.8 and 6.1.1.4'
    'N' 'N' 0.0061 0.0033
                         'International Tables Vol C Tables 4.2.6.8 and 6.1.1.4'
    'O' 'O' 0.0106 0.0060
                         'International Tables Vol C Tables 4.2.6.8 and 6.1.1.4'
    'Cu' 'Cu' 0.3201 1.2651
                         'International Tables Vol C Tables 4.2.6.8 and 6.1.1.4'
_computing_data_collection     'APEX2 (Bruker, 2005)'
_computing_cell_refinement     'APEX2 (Bruker, 2005)'
_computing_data_reduction     'SAINT (Bruker, 2005)'
_computing_structure_solution     'SHELXTL (Sheldrick, 2008)'
_computing_structure_refinement     'SHELXTL (Sheldrick, 2008)'
_computing_molecular_graphics     'SHELXTL (Sheldrick, 2008)'
_computing_publication_material
;
SHELXTL (Sheldrick, 2008) and PLATON (Spek, 2003)
;
loop_
    _atom_site_type_symbol
    _atom_site_label
    _atom_site_fract_x
    _atom_site_fract_y
    _atom_site_fract_z
    _atom_site_U_iso_or_equiv
    _atom_site_adp_type
    _atom_site_calc_flag
    _atom_site_refinement_flags
    _atom_site_occupancy
    _atom_site_disorder_assembly
    _atom_site_disorder_group
    Cu Cu1 0.38427(2) 0.86242(2) 0.280115(19) 0.01328(8) Uani d . 1 . .
    Cu Cu2 0.15436(2) 0.83947(2) 0.21652(2) 0.01440(9) Uani d . 1 . .
    O O1 0.36221(13) 0.74006(12) 0.26072(11) 0.0175(4) Uani d . 1 . .
    O O2 0.19581(14) 0.72098(12) 0.22433(12) 0.0210(4) Uani d . 1 . .
    O O3 0.19962(13) 0.86057(13) 0.11307(12) 0.0195(4) Uani d . 1 . .
    O O4 0.36133(13) 0.89340(12) 0.16317(11) 0.0163(4) Uani d . 1 . .
    O O1W 0.54224(14) 0.84782(13) 0.28332(12) 0.0206(4) Uani d . 1 . .
    H H1W1 0.5927 0.8148 0.2920 0.031 Uiso d R 1 . .
    H H2W1 0.5466 0.8796 0.2424 0.031 Uiso d R 1 . .
    O O2W 0.00149(13) 0.80624(12) 0.16106(12) 0.0189(4) Uani d . 1 . .
    H H1W2 -0.0256 0.8171 0.2020 0.023 Uiso d R 1 . .
    H H2W2 0.0072 0.7524 0.1618 0.023 Uiso d R 1 . .
    N N1 0.35977(15) 0.98300(14) 0.31179(13) 0.0136(4) Uani d . 1 . .
    N N2 0.40285(15) 0.84520(14) 0.40400(13) 0.0133(4) Uani d . 1 . .
    N N3 0.11389(15) 0.96185(14) 0.22068(13) 0.0148(5) Uani d . 1 . .
    N N4 0.15054(15) 0.84559(14) 0.33844(14) 0.0147(5) Uani d . 1 . .
    C C1 0.33896(18) 1.05166(17) 0.26328(16) 0.0148(5) Uani d . 1 . .
    H H1A 0.3400 1.0470 0.2071 0.018 Uiso calc R 1 . .
    C C2 0.31551(19) 1.13053(18) 0.29446(17) 0.0174(6) Uani d . 1 . .
    H H2A 0.3001 1.1768 0.2589 0.021 Uiso calc R 1 . .
    C C3 0.31543(19) 1.13909(18) 0.37706(17) 0.0177(6) Uani d . 1 . .
    H H3A 0.2990 1.1909 0.3979 0.021 Uiso calc R 1 . .
    C C4 0.34054(18) 1.06858(17) 0.43076(16) 0.0156(5) Uani d . 1 . .
    C C5 0.34706(19) 1.07128(18) 0.51869(17) 0.0176(6) Uani d . 1 . .
    H H5A 0.3327 1.1217 0.5433 0.021 Uiso calc R 1 . .
    C C6 0.37387(19) 1.00148(18) 0.56700(17) 0.0170(6) Uani d . 1 . .
    H H6A 0.3791 1.0052 0.6242 0.020 Uiso calc R 1 . .
    C C7 0.39418(18) 0.92214(17) 0.53086(16) 0.0149(5) Uani d . 1 . .
    C C8 0.42171(19) 0.84690(18) 0.57659(17) 0.0175(6) Uani d . 1 . .
    H H8A 0.4275 0.8463 0.6340 0.021 Uiso calc R 1 . .
    C C9 0.43985(19) 0.77448(18) 0.53534(16) 0.0171(6) Uani d . 1 . .
    H H9A 0.4590 0.7247 0.5649 0.021 Uiso calc R 1 . .
    C C10 0.42949(19) 0.77571(18) 0.44871(17) 0.0173(6) Uani d . 1 . .
    H H10A 0.4417 0.7261 0.4217 0.021 Uiso calc R 1 . .
    C C11 0.38645(18) 0.91764(17) 0.44477(16) 0.0133(5) Uani d . 1 . .
    C C12 0.36170(18) 0.99215(17) 0.39418(16) 0.0137(5) Uani d . 1 . .
    C C13 0.0902(2) 1.01713(18) 0.15840(17) 0.0185(6) Uani d . 1 . .
    H H13A 0.0966 1.0007 0.1054 0.022 Uiso calc R 1 . .
    C C14 0.0561(2) 1.09905(18) 0.16996(18) 0.0217(6) Uani d . 1 . .
    H H14A 0.0388 1.1358 0.1249 0.026 Uiso calc R 1 . .
    C C15 0.0481(2) 1.12505(18) 0.24745(19) 0.0212(6) Uani d . 1 . .
    H H15A 0.0258 1.1796 0.2556 0.025 Uiso calc R 1 . .
    C C16 0.07407(19) 1.06854(17) 0.31525(17) 0.0169(6) Uani d . 1 . .
    C C17 0.0720(2) 1.08926(19) 0.39989(18) 0.0223(6) Uani d . 1 . .
    H H17A 0.0540 1.1438 0.4128 0.027 Uiso calc R 1 . .
    C C18 0.0960(2) 1.03040(19) 0.46151(18) 0.0220(6) Uani d . 1 . .
    H H18A 0.0961 1.0459 0.5161 0.026 Uiso calc R 1 . .
    C C19 0.12109(19) 0.94527(19) 0.44389(16) 0.0173(6) Uani d . 1 . .
    C C20 0.1392(2) 0.8790(2) 0.50233(18) 0.0215(6) Uani d . 1 . .
    H H20A 0.1367 0.8894 0.5575 0.026 Uiso calc R 1 . .
    C C21 0.1606(2) 0.7989(2) 0.47812(18) 0.0218(6) Uani d . 1 . .
    H H21A 0.1711 0.7547 0.5165 0.026 Uiso calc R 1 . .
    C C22 0.16637(19) 0.78423(18) 0.39568(17) 0.0191(6) Uani d . 1 . .
    H H22A 0.1818 0.7298 0.3801 0.023 Uiso calc R 1 . .
    C C23 0.12645(18) 0.92432(17) 0.36181(17) 0.0145(5) Uani d . 1 . .
    C C24 0.10448(18) 0.98683(17) 0.29791(16) 0.0153(5) Uani d . 1 . .
    C C25 0.28327(19) 0.89118(17) 0.10616(16) 0.0149(5) Uani d . 1 . .
    C C26 0.2907(2) 0.92989(18) 0.02407(17) 0.0205(6) Uani d . 1 . .
    C C27 0.3878(2) 0.9638(2) 0.01568(19) 0.0278(7) Uani d . 1 . .
    H H27A 0.3827 0.9857 -0.0395 0.042 Uiso calc R 1 . .
    H H27B 0.4372 0.9193 0.0257 0.042 Uiso calc R 1 . .
    H H27C 0.4075 1.0086 0.0554 0.042 Uiso calc R 1 . .
    C C28 0.2060(2) 0.9363(2) -0.03626(18) 0.0335(8) Uani d . 1 . .
    H H28A 0.2080 0.9634 -0.0861 0.040 Uiso calc R 1 . .
    H H28B 0.1459 0.9136 -0.0277 0.040 Uiso calc R 1 . .
    C C29 0.28507(19) 0.69382(17) 0.24574(16) 0.0154(5) Uani d . 1 . .
    C C30 0.2994(2) 0.59990(17) 0.25582(16) 0.0164(5) Uani d . 1 . .
    C C31 0.2129(2) 0.54491(19) 0.23257(18) 0.0246(7) Uani d . 1 . .
    H H31A 0.2294 0.4892 0.2550 0.037 Uiso calc R 1 . .
    H H31B 0.1938 0.5415 0.1730 0.037 Uiso calc R 1 . .
    H H31C 0.1581 0.5675 0.2542 0.037 Uiso calc R 1 . .
    C C32 0.3946(2) 0.56991(19) 0.28914(17) 0.0225(6) Uani d . 1 . .
    H H32A 0.4054 0.5119 0.2975 0.027 Uiso calc R 1 . .
    H H32B 0.4480 0.6077 0.3032 0.027 Uiso calc R 1 . .
    N N5 0.15097(17) 0.32307(16) 0.18469(15) 0.0220(5) Uani d . 1 . .
    O O5 0.15892(15) 0.33112(15) 0.26311(13) 0.0296(5) Uani d . 1 . .
    O O6 0.22735(16) 0.32020(17) 0.15650(14) 0.0374(6) Uani d . 1 . .
    O O7 0.06546(15) 0.31781(15) 0.13950(14) 0.0326(5) Uani d . 1 . .
    N N6 0.33329(18) 0.17479(15) 0.07401(15) 0.0201(5) Uani d . 1 . .
    O O8 0.40081(14) 0.18673(13) 0.13715(12) 0.0237(5) Uani d . 1 . .
    O O9 0.34045(18) 0.20737(15) 0.00610(13) 0.0348(6) Uani d . 1 . .
    O O10 0.25858(15) 0.13046(14) 0.07883(13) 0.0280(5) Uani d . 1 . .
    O O3W 0.35788(15) 0.35991(13) 0.34804(13) 0.0242(5) Uani d . 1 . .
    H H1W3 0.2960 0.3622 0.3220 0.036 Uiso d R 1 . .
    H H2W3 0.3448 0.3527 0.3996 0.036 Uiso d R 1 . .
    O O4W 0.07983(16) 0.28832(15) 0.50131(13) 0.0319(5) Uani d . 1 . .
    H H1W4 0.1462 0.3043 0.5052 0.048 Uiso d R 1 . .
    H H2W4 0.0414 0.2807 0.5347 0.048 Uiso d R 1 . .
loop_
    _atom_site_aniso_label
    _atom_site_aniso_U_11
    _atom_site_aniso_U_22
    _atom_site_aniso_U_33
    _atom_site_aniso_U_12
    _atom_site_aniso_U_13
    _atom_site_aniso_U_23
    Cu1 0.01626(15) 0.01130(17) 0.01213(16) 0.00004(12) 0.00262(12) -0.00018(12)
    Cu2 0.01577(15) 0.01211(17) 0.01579(17) 0.00068(12) 0.00441(12) -0.00054(13)
    O1 0.0210(9) 0.0106(10) 0.0202(10) -0.0009(7) 0.0028(8) -0.0017(8)
    O2 0.0203(9) 0.0144(10) 0.0288(11) 0.0017(8) 0.0057(8) -0.0023(8)
    O3 0.0176(9) 0.0250(11) 0.0166(10) -0.0012(8) 0.0055(7) -0.0027(8)
    O4 0.0201(9) 0.0144(10) 0.0144(9) -0.0011(7) 0.0038(7) -0.0001(7)
    O1W 0.0172(9) 0.0251(12) 0.0193(10) 0.0037(8) 0.0035(8) 0.0022(8)
    O2W 0.0204(9) 0.0161(10) 0.0215(10) -0.0014(8) 0.0070(8) -0.0008(8)
    N1 0.0142(10) 0.0125(11) 0.0148(11) 0.0001(8) 0.0047(8) 0.0001(9)
    N2 0.0132(10) 0.0118(11) 0.0151(11) 0.0000(8) 0.0032(8) 0.0010(9)
    N3 0.0140(10) 0.0137(12) 0.0173(11) 0.0002(9) 0.0048(8) 0.0025(9)
    N4 0.0141(10) 0.0141(12) 0.0160(11) 0.0011(8) 0.0030(8) 0.0015(9)
    C1 0.0175(12) 0.0135(13) 0.0144(12) -0.0004(10) 0.0053(10) 0.0009(10)
    C2 0.0181(12) 0.0145(14) 0.0201(14) 0.0003(10) 0.0053(10) 0.0030(11)
    C3 0.0185(12) 0.0136(14) 0.0215(14) -0.0009(10) 0.0051(10) -0.0018(11)
    C4 0.0145(12) 0.0148(14) 0.0177(13) -0.0020(10) 0.0041(10) -0.0015(10)
    C5 0.0195(12) 0.0156(14) 0.0186(14) -0.0021(11) 0.0063(10) -0.0052(11)
    C6 0.0188(13) 0.0201(15) 0.0132(12) -0.0036(11) 0.0057(10) -0.0029(11)
    C7 0.0114(11) 0.0175(14) 0.0161(13) -0.0023(10) 0.0037(10) 0.0012(10)
    C8 0.0179(12) 0.0231(16) 0.0124(12) -0.0011(11) 0.0050(10) 0.0001(11)
    C9 0.0186(12) 0.0168(14) 0.0169(13) 0.0029(11) 0.0061(10) 0.0049(11)
    C10 0.0178(12) 0.0156(14) 0.0192(14) 0.0003(10) 0.0051(10) 0.0016(11)
    C11 0.0117(11) 0.0158(14) 0.0129(12) -0.0002(10) 0.0036(9) 0.0003(10)
    C12 0.0106(11) 0.0158(14) 0.0146(12) -0.0014(10) 0.0029(9) -0.0004(10)
    C13 0.0217(13) 0.0172(14) 0.0169(13) -0.0012(11) 0.0049(11) 0.0023(11)
    C14 0.0204(13) 0.0166(15) 0.0273(15) 0.0001(11) 0.0035(11) 0.0076(12)
    C15 0.0200(13) 0.0126(14) 0.0323(16) 0.0011(11) 0.0082(12) 0.0014(12)
    C16 0.0150(12) 0.0134(14) 0.0230(14) -0.0016(10) 0.0055(10) -0.0028(11)
    C17 0.0231(14) 0.0183(15) 0.0278(16) -0.0015(11) 0.0105(12) -0.0087(12)
    C18 0.0211(13) 0.0265(17) 0.0200(14) -0.0023(12) 0.0076(11) -0.0068(12)
    C19 0.0139(12) 0.0244(16) 0.0154(13) -0.0031(11) 0.0070(10) -0.0032(11)
    C20 0.0167(12) 0.0327(18) 0.0158(13) -0.0016(12) 0.0047(10) 0.0007(12)
    C21 0.0174(13) 0.0283(17) 0.0198(14) 0.0002(12) 0.0037(11) 0.0096(12)
    C22 0.0151(12) 0.0168(14) 0.0249(15) 0.0011(10) 0.0032(11) 0.0037(11)
    C23 0.0095(11) 0.0140(13) 0.0207(14) -0.0018(10) 0.0050(10) 0.0001(11)
    C24 0.0126(11) 0.0153(14) 0.0185(13) -0.0011(10) 0.0046(10) -0.0013(11)
    C25 0.0203(13) 0.0126(13) 0.0126(12) 0.0040(10) 0.0057(10) -0.0022(10)
    C26 0.0320(15) 0.0161(15) 0.0144(13) 0.0025(12) 0.0074(11) -0.0004(11)
    C27 0.0360(17) 0.0264(18) 0.0236(16) -0.0043(14) 0.0123(13) 0.0038(13)
    C28 0.0358(17) 0.049(2) 0.0148(15) -0.0023(16) 0.0033(13) 0.0019(14)
    C29 0.0221(13) 0.0141(14) 0.0112(12) -0.0001(10) 0.0064(10) -0.0007(10)
    C30 0.0257(13) 0.0118(14) 0.0131(12) 0.0001(11) 0.0070(10) -0.0012(10)
    C31 0.0300(15) 0.0200(16) 0.0223(15) 0.0028(12) 0.0021(12) 0.0014(12)
    C32 0.0322(15) 0.0127(14) 0.0220(15) 0.0021(12) 0.0042(12) 0.0008(11)
    N5 0.0199(12) 0.0205(13) 0.0249(13) -0.0021(10) 0.0027(10) 0.0013(10)
    O5 0.0235(10) 0.0409(14) 0.0254(12) -0.0094(10) 0.0079(9) -0.0029(10)
    O6 0.0219(11) 0.0613(18) 0.0318(13) -0.0054(11) 0.0121(10) -0.0084(12)
    O7 0.0180(10) 0.0423(15) 0.0346(13) 0.0063(10) -0.0014(9) -0.0056(11)
    N6 0.0287(13) 0.0129(12) 0.0192(12) 0.0035(10) 0.0059(10) 0.0011(10)
    O8 0.0217(10) 0.0276(12) 0.0204(10) -0.0028(9) 0.0013(8) 0.0010(9)
    O9 0.0585(15) 0.0297(13) 0.0170(11) 0.0008(11) 0.0099(10) 0.0075(9)
    O10 0.0257(10) 0.0229(12) 0.0325(12) -0.0071(9) -0.0003(9) 0.0062(9)
    O3W 0.0227(10) 0.0271(12) 0.0234(11) -0.0011(9) 0.0065(8) 0.0033(9)
    O4W 0.0298(11) 0.0450(15) 0.0206(11) -0.0054(10) 0.0050(9) -0.0043(10)
_geom_special_details
;
All e.s.d.'s (except the e.s.d. in the dihedral angle between two l.s. planes)
are estimated using the full covariance matrix. The cell e.s.d.'s are taken
into account individually in the estimation of e.s.d.'s in distances, angles
and torsion angles; correlations between e.s.d.'s in cell parameters are only
used when they are defined by crystal symmetry. An approximate (isotropic)
treatment of cell e.s.d.'s is used for estimating e.s.d.'s involving l.s.
planes.
;
loop_
    _geom_bond_atom_site_label_1
    _geom_bond_atom_site_label_2
    _geom_bond_site_symmetry_2
    _geom_bond_distance
    _geom_bond_publ_flag
    Cu1 O4 . 1.9446(18) ?
    Cu1 O1 . 1.9641(19) ?
    Cu1 N1 . 2.014(2) ?
    Cu1 N2 . 2.018(2) ?
    Cu1 O1W . 2.1525(19) ?
    Cu2 O2 . 1.9440(19) ?
    Cu2 O3 . 1.956(2) ?
    Cu2 N3 . 2.008(2) ?
    Cu2 N4 . 2.019(2) ?
    Cu2 O2W . 2.1538(18) ?
    O1 C29 . 1.259(3) ?
    O2 C29 . 1.266(3) ?
    O3 C25 . 1.263(3) ?
    O4 C25 . 1.261(3) ?
    O1W H1W1 . 0.85 ?
    O1W H2W1 . 0.85 ?
    O2W H1W2 . 0.85 ?
    O2W H2W2 . 0.85 ?
    N1 C1 . 1.337(3) ?
    N1 C12 . 1.357(3) ?
    N2 C10 . 1.325(3) ?
    N2 C11 . 1.364(3) ?
    N3 C13 . 1.331(3) ?
    N3 C24 . 1.361(3) ?
    N4 C22 . 1.334(3) ?
    N4 C23 . 1.357(3) ?
    C1 C2 . 1.405(4) ?
    C1 H1A . 0.93 ?
    C2 C3 . 1.365(4) ?
    C2 H2A . 0.93 ?
    C3 C4 . 1.414(4) ?
    C3 H3A . 0.93 ?
    C4 C12 . 1.401(4) ?
    C4 C5 . 1.431(4) ?
    C5 C6 . 1.359(4) ?
    C5 H5A . 0.93 ?
    C6 C7 . 1.434(4) ?
    C6 H6A . 0.93 ?
    C7 C11 . 1.399(4) ?
    C7 C8 . 1.410(4) ?
    C8 C9 . 1.375(4) ?
    C8 H8A . 0.93 ?
    C9 C10 . 1.402(4) ?
    C9 H9A . 0.93 ?
    C10 H10A . 0.93 ?
    C11 C12 . 1.436(4) ?
    C13 C14 . 1.396(4) ?
    C13 H13A . 0.93 ?
    C14 C15 . 1.364(4) ?
    C14 H14A . 0.93 ?
    C15 C16 . 1.412(4) ?
    C15 H15A . 0.93 ?
    C16 C24 . 1.398(4) ?
    C16 C17 . 1.436(4) ?
    C17 C18 . 1.361(4) ?
    C17 H17A . 0.93 ?
    C18 C19 . 1.427(4) ?
    C18 H18A . 0.93 ?
    C19 C20 . 1.404(4) ?
    C19 C23 . 1.406(4) ?
    C20 C21 . 1.371(4) ?
    C20 H20A . 0.93 ?
    C21 C22 . 1.394(4) ?
    C21 H21A . 0.93 ?
    C22 H22A . 0.93 ?
    C23 C24 . 1.424(4) ?
    C25 C26 . 1.504(4) ?
    C26 C28 . 1.358(4) ?
    C26 C27 . 1.459(4) ?
    C27 H27A . 0.96 ?
    C27 H27B . 0.96 ?
    C27 H27C . 0.96 ?
    C28 H28A . 0.93 ?
    C28 H28B . 0.93 ?
    C29 C30 . 1.495(4) ?
    C30 C32 . 1.381(4) ?
    C30 C31 . 1.446(4) ?
    C31 H31A . 0.96 ?
    C31 H31B . 0.96 ?
    C31 H31C . 0.96 ?
    C32 H32A . 0.93 ?
    C32 H32B . 0.93 ?
    N5 O6 . 1.225(3) ?
    N5 O7 . 1.245(3) ?
    N5 O5 . 1.278(3) ?
    N6 O8 . 1.248(3) ?
    N6 O10 . 1.249(3) ?
    N6 O9 . 1.251(3) ?
    O3W H1W3 . 0.86 ?
    O3W H2W3 . 0.91 ?
    O4W H1W4 . 0.93 ?
    O4W H2W4 . 0.84 ?
loop_
    _geom_angle_atom_site_label_1
    _geom_angle_atom_site_label_2
    _geom_angle_atom_site_label_3
    _geom_angle_site_symmetry_1
    _geom_angle_site_symmetry_3
    _geom_angle
    _geom_angle_publ_flag
    O4 Cu1 O1 . . 95.60(8) ?
    O4 Cu1 N1 . . 91.08(8) ?
    O1 Cu1 N1 . . 159.63(8) ?
    O4 Cu1 N2 . . 172.86(8) ?
    O1 Cu1 N2 . . 90.85(8) ?
    N1 Cu1 N2 . . 81.82(9) ?
    O4 Cu1 O1W . . 90.17(7) ?
    O1 Cu1 O1W . . 90.99(8) ?
    N1 Cu1 O1W . . 108.26(8) ?
    N2 Cu1 O1W . . 92.77(8) ?
    O2 Cu2 O3 . . 94.59(8) ?
    O2 Cu2 N3 . . 174.38(9) ?
    O3 Cu2 N3 . . 90.33(9) ?
    O2 Cu2 N4 . . 92.74(9) ?
    O3 Cu2 N4 . . 159.13(8) ?
    N3 Cu2 N4 . . 81.71(9) ?
    O2 Cu2 O2W . . 92.09(8) ?
    O3 Cu2 O2W . . 97.23(7) ?
    N3 Cu2 O2W . . 89.97(8) ?
    N4 Cu2 O2W . . 102.00(8) ?
    C29 O1 Cu1 . . 133.72(18) ?
    C29 O2 Cu2 . . 126.17(18) ?
    C25 O3 Cu2 . . 126.70(17) ?
    C25 O4 Cu1 . . 131.56(18) ?
    Cu1 O1W H1W1 . . 147.0 ?
    Cu1 O1W H2W1 . . 98.9 ?
    H1W1 O1W H2W1 . . 107.6 ?
    Cu2 O2W H1W2 . . 99.0 ?
    Cu2 O2W H2W2 . . 99.1 ?
    H1W2 O2W H2W2 . . 104.0 ?
    C1 N1 C12 . . 117.8(2) ?
    C1 N1 Cu1 . . 129.24(19) ?
    C12 N1 Cu1 . . 112.87(17) ?
    C10 N2 C11 . . 118.1(2) ?
    C10 N2 Cu1 . . 129.25(19) ?
    C11 N2 Cu1 . . 112.66(17) ?
    C13 N3 C24 . . 118.3(2) ?
    C13 N3 Cu2 . . 128.63(19) ?
    C24 N3 Cu2 . . 112.89(17) ?
    C22 N4 C23 . . 118.2(2) ?
    C22 N4 Cu2 . . 129.2(2) ?
    C23 N4 Cu2 . . 112.52(17) ?
    N1 C1 C2 . . 122.1(2) ?
    N1 C1 H1A . . 118.9 ?
    C2 C1 H1A . . 118.9 ?
    C3 C2 C1 . . 119.9(3) ?
    C3 C2 H2A . . 120.1 ?
    C1 C2 H2A . . 120.1 ?
    C2 C3 C4 . . 119.6(3) ?
    C2 C3 H3A . . 120.2 ?
    C4 C3 H3A . . 120.2 ?
    C12 C4 C3 . . 116.7(2) ?
    C12 C4 C5 . . 119.0(2) ?
    C3 C4 C5 . . 124.3(3) ?
    C6 C5 C4 . . 121.2(3) ?
    C6 C5 H5A . . 119.4 ?
    C4 C5 H5A . . 119.4 ?
    C5 C6 C7 . . 120.8(3) ?
    C5 C6 H6A . . 119.6 ?
    C7 C6 H6A . . 119.6 ?
    C11 C7 C8 . . 116.9(2) ?
    C11 C7 C6 . . 118.9(2) ?
    C8 C7 C6 . . 124.2(2) ?
    C9 C8 C7 . . 119.2(3) ?
    C9 C8 H8A . . 120.4 ?
    C7 C8 H8A . . 120.4 ?
    C8 C9 C10 . . 120.0(3) ?
    C8 C9 H9A . . 120.0 ?
    C10 C9 H9A . . 120.0 ?
    N2 C10 C9 . . 122.2(3) ?
    N2 C10 H10A . . 118.9 ?
    C9 C10 H10A . . 118.9 ?
    N2 C11 C7 . . 123.7(2) ?
    N2 C11 C12 . . 116.1(2) ?
    C7 C11 C12 . . 120.2(2) ?
    N1 C12 C4 . . 123.8(2) ?
    N1 C12 C11 . . 116.4(2) ?
    C4 C12 C11 . . 119.7(2) ?
    N3 C13 C14 . . 122.1(3) ?
    N3 C13 H13A . . 118.9 ?
    C14 C13 H13A . . 118.9 ?
    C15 C14 C13 . . 119.9(3) ?
    C15 C14 H14A . . 120.1 ?
    C13 C14 H14A . . 120.1 ?
    C14 C15 C16 . . 119.6(3) ?
    C14 C15 H15A . . 120.2 ?
    C16 C15 H15A . . 120.2 ?
    C24 C16 C15 . . 117.0(3) ?
    C24 C16 C17 . . 118.3(3) ?
    C15 C16 C17 . . 124.8(3) ?
    C18 C17 C16 . . 121.1(3) ?
    C18 C17 H17A . . 119.4 ?
    C16 C17 H17A . . 119.4 ?
    C17 C18 C19 . . 121.2(3) ?
    C17 C18 H18A . . 119.4 ?
    C19 C18 H18A . . 119.4 ?
    C20 C19 C23 . . 116.5(3) ?
    C20 C19 C18 . . 125.0(3) ?
    C23 C19 C18 . . 118.5(3) ?
    C21 C20 C19 . . 120.1(3) ?
    C21 C20 H20A . . 120.0 ?
    C19 C20 H20A . . 120.0 ?
    C20 C21 C22 . . 119.6(3) ?
    C20 C21 H21A . . 120.2 ?
    C22 C21 H21A . . 120.2 ?
    N4 C22 C21 . . 122.2(3) ?
    N4 C22 H22A . . 118.9 ?
    C21 C22 H22A . . 118.9 ?
    N4 C23 C19 . . 123.4(2) ?
    N4 C23 C24 . . 116.5(2) ?
    C19 C23 C24 . . 120.1(2) ?
    N3 C24 C16 . . 123.1(2) ?
    N3 C24 C23 . . 116.3(2) ?
    C16 C24 C23 . . 120.6(2) ?
    O4 C25 O3 . . 125.3(2) ?
    O4 C25 C26 . . 116.8(2) ?
    O3 C25 C26 . . 117.8(2) ?
    C28 C26 C27 . . 123.4(3) ?
    C28 C26 C25 . . 118.6(3) ?
    C27 C26 C25 . . 117.8(2) ?
    C26 C27 H27A . . 109.5 ?
    C26 C27 H27B . . 109.5 ?
    H27A C27 H27B . . 109.5 ?
    C26 C27 H27C . . 109.5 ?
    H27A C27 H27C . . 109.5 ?
    H27B C27 H27C . . 109.5 ?
    C26 C28 H28A . . 120.0 ?
    C26 C28 H28B . . 120.0 ?
    H28A C28 H28B . . 120.0 ?
    O1 C29 O2 . . 124.9(3) ?
    O1 C29 C30 . . 117.8(2) ?
    O2 C29 C30 . . 117.3(2) ?
    C32 C30 C31 . . 123.0(3) ?
    C32 C30 C29 . . 118.1(2) ?
    C31 C30 C29 . . 118.8(2) ?
    C30 C31 H31A . . 109.5 ?
    C30 C31 H31B . . 109.5 ?
    H31A C31 H31B . . 109.5 ?
    C30 C31 H31C . . 109.5 ?
    H31A C31 H31C . . 109.5 ?
    H31B C31 H31C . . 109.5 ?
    C30 C32 H32A . . 120.0 ?
    C30 C32 H32B . . 120.0 ?
    H32A C32 H32B . . 120.0 ?
    O6 N5 O7 . . 122.2(3) ?
    O6 N5 O5 . . 119.1(2) ?
    O7 N5 O5 . . 118.6(2) ?
    O8 N6 O10 . . 119.9(2) ?
    O8 N6 O9 . . 119.9(2) ?
    O10 N6 O9 . . 120.2(2) ?
    H1W3 O3W H2W3 . . 96.1 ?
    H1W4 O4W H2W4 . . 136.4 ?
loop_
    _geom_torsion_atom_site_label_1
    _geom_torsion_atom_site_label_2
    _geom_torsion_atom_site_label_3
    _geom_torsion_atom_site_label_4
    _geom_torsion_site_symmetry_1
    _geom_torsion_site_symmetry_2
    _geom_torsion_site_symmetry_3
    _geom_torsion_site_symmetry_4
    _geom_torsion
    _geom_torsion_publ_flag
    O4 Cu1 O1 C29 . . . . -84.4(2) ?
    N1 Cu1 O1 C29 . . . . 24.2(4) ?
    N2 Cu1 O1 C29 . . . . 92.6(2) ?
    O1W Cu1 O1 C29 . . . . -174.7(2) ?
    O3 Cu2 O2 C29 . . . . 75.1(2) ?
    N4 Cu2 O2 C29 . . . . -85.4(2) ?
    O2W Cu2 O2 C29 . . . . 172.5(2) ?
    O2 Cu2 O3 C25 . . . . -95.0(2) ?
    N3 Cu2 O3 C25 . . . . 82.3(2) ?
    N4 Cu2 O3 C25 . . . . 15.3(4) ?
    O2W Cu2 O3 C25 . . . . 172.3(2) ?
    O1 Cu1 O4 C25 . . . . 67.2(2) ?
    N1 Cu1 O4 C25 . . . . -93.5(2) ?
    O1W Cu1 O4 C25 . . . . 158.2(2) ?
    O4 Cu1 N1 C1 . . . . -1.5(2) ?
    O1 Cu1 N1 C1 . . . . -110.8(3) ?
    N2 Cu1 N1 C1 . . . . 179.3(2) ?
    O1W Cu1 N1 C1 . . . . 89.1(2) ?
    O4 Cu1 N1 C12 . . . . 175.83(17) ?
    O1 Cu1 N1 C12 . . . . 66.5(3) ?
    N2 Cu1 N1 C12 . . . . -3.41(16) ?
    O1W Cu1 N1 C12 . . . . -93.64(17) ?
    O1 Cu1 N2 C10 . . . . 22.9(2) ?
    N1 Cu1 N2 C10 . . . . -176.2(2) ?
    O1W Cu1 N2 C10 . . . . -68.1(2) ?
    O1 Cu1 N2 C11 . . . . -158.36(17) ?
    N1 Cu1 N2 C11 . . . . 2.55(17) ?
    O1W Cu1 N2 C11 . . . . 110.60(17) ?
    O3 Cu2 N3 C13 . . . . 23.8(2) ?
    N4 Cu2 N3 C13 . . . . -175.5(2) ?
    O2W Cu2 N3 C13 . . . . -73.4(2) ?
    O3 Cu2 N3 C24 . . . . -160.65(17) ?
    N4 Cu2 N3 C24 . . . . -0.01(17) ?
    O2W Cu2 N3 C24 . . . . 102.12(17) ?
    O2 Cu2 N4 C22 . . . . -3.5(2) ?
    O3 Cu2 N4 C22 . . . . -114.0(3) ?
    N3 Cu2 N4 C22 . . . . 177.5(2) ?
    O2W Cu2 N4 C22 . . . . 89.3(2) ?
    O2 Cu2 N4 C23 . . . . 177.76(17) ?
    O3 Cu2 N4 C23 . . . . 67.2(3) ?
    N3 Cu2 N4 C23 . . . . -1.32(17) ?
    O2W Cu2 N4 C23 . . . . -89.52(17) ?
    C12 N1 C1 C2 . . . . -2.6(4) ?
    Cu1 N1 C1 C2 . . . . 174.57(18) ?
    N1 C1 C2 C3 . . . . 1.3(4) ?
    C1 C2 C3 C4 . . . . 1.0(4) ?
    C2 C3 C4 C12 . . . . -1.7(4) ?
    C2 C3 C4 C5 . . . . 177.2(2) ?
    C12 C4 C5 C6 . . . . 0.4(4) ?
    C3 C4 C5 C6 . . . . -178.5(3) ?
    C4 C5 C6 C7 . . . . -1.5(4) ?
    C5 C6 C7 C11 . . . . 0.3(4) ?
    C5 C6 C7 C8 . . . . -179.6(2) ?
    C11 C7 C8 C9 . . . . 0.4(4) ?
    C6 C7 C8 C9 . . . . -179.7(2) ?
    C7 C8 C9 C10 . . . . -0.9(4) ?
    C11 N2 C10 C9 . . . . 0.8(4) ?
    Cu1 N2 C10 C9 . . . . 179.52(18) ?
    C8 C9 C10 N2 . . . . 0.3(4) ?
    C10 N2 C11 C7 . . . . -1.4(4) ?
    Cu1 N2 C11 C7 . . . . 179.72(19) ?
    C10 N2 C11 C12 . . . . 177.6(2) ?
    Cu1 N2 C11 C12 . . . . -1.3(3) ?
    C8 C7 C11 N2 . . . . 0.8(4) ?
    C6 C7 C11 N2 . . . . -179.1(2) ?
    C8 C7 C11 C12 . . . . -178.1(2) ?
    C6 C7 C11 C12 . . . . 2.0(4) ?
    C1 N1 C12 C4 . . . . 1.8(4) ?
    Cu1 N1 C12 C4 . . . . -175.84(19) ?
    C1 N1 C12 C11 . . . . -178.7(2) ?
    Cu1 N1 C12 C11 . . . . 3.7(3) ?
    C3 C4 C12 N1 . . . . 0.4(4) ?
    C5 C4 C12 N1 . . . . -178.6(2) ?
    C3 C4 C12 C11 . . . . -179.2(2) ?
    C5 C4 C12 C11 . . . . 1.9(4) ?
    N2 C11 C12 N1 . . . . -1.6(3) ?
    C7 C11 C12 N1 . . . . 177.4(2) ?
    N2 C11 C12 C4 . . . . 178.0(2) ?
    C7 C11 C12 C4 . . . . -3.1(4) ?
    C24 N3 C13 C14 . . . . -0.2(4) ?
    Cu2 N3 C13 C14 . . . . 175.11(19) ?
    N3 C13 C14 C15 . . . . 1.4(4) ?
    C13 C14 C15 C16 . . . . -0.3(4) ?
    C14 C15 C16 C24 . . . . -1.7(4) ?
    C14 C15 C16 C17 . . . . 177.9(3) ?
    C24 C16 C17 C18 . . . . -2.0(4) ?
    C15 C16 C17 C18 . . . . 178.5(3) ?
    C16 C17 C18 C19 . . . . -2.0(4) ?
    C17 C18 C19 C20 . . . . -174.9(3) ?
    C17 C18 C19 C23 . . . . 3.8(4) ?
    C23 C19 C20 C21 . . . . -0.1(4) ?
    C18 C19 C20 C21 . . . . 178.5(3) ?
    C19 C20 C21 C22 . . . . 1.4(4) ?
    C23 N4 C22 C21 . . . . -1.1(4) ?
    Cu2 N4 C22 C21 . . . . -179.80(19) ?
    C20 C21 C22 N4 . . . . -0.8(4) ?
    C22 N4 C23 C19 . . . . 2.5(4) ?
    Cu2 N4 C23 C19 . . . . -178.57(19) ?
    C22 N4 C23 C24 . . . . -176.5(2) ?
    Cu2 N4 C23 C24 . . . . 2.4(3) ?
    C20 C19 C23 N4 . . . . -1.9(4) ?
    C18 C19 C23 N4 . . . . 179.4(2) ?
    C20 C19 C23 C24 . . . . 177.1(2) ?
    C18 C19 C23 C24 . . . . -1.7(4) ?
    C13 N3 C24 C16 . . . . -2.0(4) ?
    Cu2 N3 C24 C16 . . . . -178.02(19) ?
    C13 N3 C24 C23 . . . . 177.4(2) ?
    Cu2 N3 C24 C23 . . . . 1.3(3) ?
    C15 C16 C24 N3 . . . . 2.9(4) ?
    C17 C16 C24 N3 . . . . -176.7(2) ?
    C15 C16 C24 C23 . . . . -176.4(2) ?
    C17 C16 C24 C23 . . . . 4.0(4) ?
    N4 C23 C24 N3 . . . . -2.5(3) ?
    C19 C23 C24 N3 . . . . 178.4(2) ?
    N4 C23 C24 C16 . . . . 176.8(2) ?
    C19 C23 C24 C16 . . . . -2.2(4) ?
    Cu1 O4 C25 O3 . . . . -5.5(4) ?
    Cu1 O4 C25 C26 . . . . 173.17(18) ?
    Cu2 O3 C25 O4 . . . . 19.3(4) ?
    Cu2 O3 C25 C26 . . . . -159.39(18) ?
    O4 C25 C26 C28 . . . . -173.6(3) ?
    O3 C25 C26 C28 . . . . 5.2(4) ?
    O4 C25 C26 C27 . . . . 2.3(4) ?
    O3 C25 C26 C27 . . . . -178.9(3) ?
    Cu1 O1 C29 O2 . . . . 13.8(4) ?
    Cu1 O1 C29 C30 . . . . -164.71(18) ?
    Cu2 O2 C29 O1 . . . . -4.5(4) ?
    Cu2 O2 C29 C30 . . . . 174.01(17) ?
    O1 C29 C30 C32 . . . . 6.6(4) ?
    O2 C29 C30 C32 . . . . -172.0(3) ?
    O1 C29 C30 C31 . . . . -175.0(2) ?
    O2 C29 C30 C31 . . . . 6.4(4) ?
loop_
    _geom_hbond_atom_site_label_D
    _geom_hbond_atom_site_label_H
    _geom_hbond_atom_site_label_A
    _geom_hbond_site_symmetry_A
    _geom_hbond_distance_DH
    _geom_hbond_distance_HA
    _geom_hbond_distance_DA
    _geom_hbond_angle_DHA
    _geom_hbond_publ_flag
    O1W H1W1 O6 2_655 0.85 2.42 3.115(3) 140 y
    O1W H1W1 O8 2_655 0.85 2.32 2.882(3) 124 y
    O2W H1W2 O5 2_555 0.85 2.03 2.761(3) 144 y
    O3W H1W3 O5 1_555 0.86 1.97 2.811(3) 163 y
    O4W H1W4 O10 4_566 0.93 2.02 2.807(3) 142 y
    O1W H2W1 O3W 2_655 0.85 2.19 2.791(3) 127 y
    O3W H2W3 O9 4_566 0.91 2.00 2.862(3) 157 y
    O4W H2W4 O7 4_566 0.84 2.29 2.860(3) 125 y
    C1 H1A O4 1_555 0.93 2.56 3.035(3) 112 y
    C1 H1A O10 1_565 0.93 2.53 3.247(3) 134 y
    C3 H3A O9 4_576 0.93 2.37 3.186(4) 146 y
    C14 H14A O4W 4_575 0.93 2.52 3.364(4) 151 y
    C15 H15A O2W 2_555 0.93 2.49 3.357(3) 155 y
    C21 H21A O3 4_576 0.93 2.39 3.318(4) 179 y
    C28 H28B O3 1_555 0.93 2.42 2.747(4) 100 y
    C32 H32B O1 1_555 0.93 2.42 2.737(4) 100 y
    C32 H32B O8 2_655 0.93 2.43 3.345(3) 168 y
