# Supplementary material for: Di-μ-methacrylato-κ4 O:O′-bis­[aqua­bis(1,10-phenanthroline-κ2 N,N′)copper(II)] dinitrate dihydrate
Source: Acta Crystallogr Sect E Struct Rep Online. 2008 Jun 7;64(Pt 7):m872–3. doi: 10.1107/S1600536808016218 (PMC2961707; doi:10.1107/S1600536808016218)
Supplement: Supplementary file 2 [file e-64-0m872-Isup2.hkl]

# 
# h,k,l, Fc-squared, Fo-squared, sigma(Fo-squared) and status flag 
# 
data_I
_shelx_title ' taraf5_0m in P2(1)/c  (100K)' 
_shelx_refln_list_code          4 
_shelx_F_calc_maximum      511.45 
_exptl_crystal_F_000      1752.00 
_reflns_d_resolution_high  0.7108 
 
loop_ 
 _symmetry_equiv_pos_as_xyz 
 'x, y, z' 
 '-x, y+1/2, -z+1/2' 
 '-x, -y, -z' 
 'x, -y-1/2, z-1/2' 
 
_cell_length_a    13.6146 
_cell_length_b    15.7322 
_cell_length_c    16.4463 
_cell_angle_alpha  90.000 
_cell_angle_beta  102.131 
_cell_angle_gamma  90.000 
 
_shelx_F_squared_multiplier     1.000 
 
loop_ 
 _refln_index_h 
 _refln_index_k 
 _refln_index_l 
 _refln_F_squared_calc 
 _refln_F_squared_meas 
 _refln_F_squared_sigma 
 _refln_observed_status 
   1   0   0     2367.56     2227.98    154.82 o 
   2   0   0    18702.32    18645.51    366.90 o 
   3   0   0    10233.59     9677.89    154.43 o 
   4   0   0   261580.63   270876.81   3468.28 o 
   5   0   0    21513.87    20442.51    310.96 o 
   6   0   0     4052.27     3186.15    132.93 o 
   7   0   0      405.46      566.01     46.96 o 
   8   0   0     4112.74     3944.51    142.90 o 
   9   0   0    13591.21    12625.06    246.57 o 
  10   0   0     1694.35     1741.51     89.97 o 
  11   0   0      340.49      297.40     52.85 o 
  12   0   0      187.29      178.77     49.78 o 
  13   0   0    10147.90    10443.46    339.52 o 
  14   0   0     1053.84     1176.26     89.11 o 
  15   0   0       10.21       -6.62     46.78 o 
  16   0   0      461.16      361.27     64.48 o 
  17   0   0     1317.64     1554.65    106.70 o 
  18   0   0     1096.66     1166.25    123.54 o 
   1   1   0    26634.45    26631.64    320.93 o 
   2   1   0      104.76      161.55     11.89 o 
   3   1   0     3698.44     3319.98     55.10 o 
   4   1   0    94596.34    95534.91    944.98 o 
   5   1   0    28008.27    29066.23    318.31 o 
   6   1   0       42.70       25.76     16.87 o 
   7   1   0     3534.14     3277.00     84.49 o 
   8   1   0    25081.31    25679.53    289.13 o 
   9   1   0      732.54      738.07     43.56 o 
  10   1   0     2807.02     2808.77     71.88 o 
  11   1   0     3387.65     3572.44     85.37 o 
  12   1   0      118.60      128.51     32.45 o 
  13   1   0      893.77      866.62     57.07 o 
  14   1   0     2377.15     2574.57     88.40 o 
  15   1   0       60.50       48.74     34.16 o 
  16   1   0       94.47      121.74     40.32 o 
  17   1   0       89.61       68.81     44.17 o 
  18   1   0     1368.98     1209.88    116.56 o 
   0   2   0     4920.52     5520.73    149.17 o 
   1   2   0      190.06      171.68     13.11 o 
   2   2   0        0.49        1.32      9.94 o 
   3   2   0    11533.16    12378.74    159.67 o 
   4   2   0     5506.95     5948.48     87.78 o 
   5   2   0    10830.08    10725.50    147.18 o 
   6   2   0     8061.89     7193.79    126.19 o 
   7   2   0    10889.76    10701.40    143.81 o 
   8   2   0     4353.81     5018.58     92.44 o 
   9   2   0     2693.63     2608.42     65.13 o 
  10   2   0     3171.13     3193.65     79.98 o 
  11   2   0      231.46      234.61     33.41 o 
  12   2   0     2551.18     2500.93     78.68 o 
  13   2   0     2179.08     2151.76     78.50 o 
  14   2   0      490.11      518.81     48.15 o 
  15   2   0       10.48       26.65     35.85 o 
  16   2   0      100.56       41.51     43.11 o 
  17   2   0      269.18      133.61     59.18 o 
  18   2   0       29.39      -20.19     70.00 o 
   1   3   0    11169.77    12154.48    168.95 o 
   2   3   0     1444.98     1586.85     45.18 o 
   3   3   0     2532.58     2961.22     66.67 o 
   4   3   0     5775.71     5653.08    105.50 o 
   5   3   0     6884.23     6857.29    104.03 o 
   6   3   0      583.00      387.48     36.45 o 
   7   3   0    17814.66    18132.50    229.60 o 
   8   3   0     4671.77     4747.90     96.98 o 
   9   3   0      102.87      119.13     26.33 o 
  10   3   0      155.64      184.44     37.43 o 
  11   3   0    11354.82    11277.21    164.91 o 
  12   3   0     2772.57     2850.99     83.68 o 
  13   3   0      168.96      137.04     34.74 o 
  14   3   0      170.31      140.15     38.99 o 
  15   3   0      330.58      306.01     55.56 o 
  16   3   0      441.07      423.42     70.40 o 
  17   3   0       86.16      157.93     87.08 o 
  18   3   0       11.63       -8.56     74.51 o 
   0   4   0    63473.68    67034.30   1273.03 o 
   1   4   0     3211.19     2840.93     65.43 o 
   2   4   0     4710.68     4617.26     88.99 o 
   3   4   0      737.64      948.42     50.15 o 
   4   4   0     3604.41     3197.94     77.54 o 
   5   4   0     2568.51     2786.16     57.75 o 
   6   4   0     1377.05     1397.20     46.94 o 
   7   4   0     5060.73     5226.07    139.63 o 
   8   4   0      742.01      628.66     73.64 o 
   9   4   0    16671.82    16450.56    244.77 o 
  10   4   0     1117.21     1081.23     82.74 o 
  11   4   0     3979.38     3969.75    100.56 o 
  12   4   0      580.09      597.39     49.75 o 
  13   4   0     6663.85     6633.92    147.71 o 
  14   4   0      206.93      126.33     40.82 o 
  15   4   0     1155.65      912.51     82.92 o 
  16   4   0        8.25       46.58    118.39 o 
  17   4   0     1304.03     1253.56    276.74 o 
  18   4   0      274.03      302.56     93.68 o 
   1   5   0     1613.36     1908.33     69.44 o 
   2   5   0     1841.69     2252.00     63.72 o 
   3   5   0     4717.46     4436.76     94.77 o 
   4   5   0     1032.48      830.53     44.13 o 
   5   5   0    10969.45    10596.84    179.97 o 
   6   5   0      915.71      999.13     38.91 o 
   7   5   0     1099.46      967.49     41.64 o 
   8   5   0     7345.12     6842.87    118.00 o 
   9   5   0      175.65      187.53     28.85 o 
  10   5   0     3463.88     3591.60     85.81 o 
  11   5   0     1148.82     1082.22     76.98 o 
  12   5   0     2915.49     3106.97    109.02 o 
  13   5   0      517.64      537.23     58.58 o 
  14   5   0     1363.95     1358.70     83.20 o 
  15   5   0     1681.04     1598.02    106.80 o 
  16   5   0     1401.20     1810.43    194.27 o 
  17   5   0      495.96      586.10    155.84 o 
  18   5   0      721.54      956.91    150.27 o 
   0   6   0    42750.80    42494.81    678.73 o 
   1   6   0     1114.11     1249.41     49.91 o 
   2   6   0      483.38      465.19     36.59 o 
   3   6   0     9433.33     9935.59    167.83 o 
   4   6   0    12259.83    11429.52    189.68 o 
   5   6   0     4375.82     4834.42    139.70 o 
   6   6   0     4155.01     4194.94     89.67 o 
   7   6   0     4577.82     4676.99     88.83 o 
   8   6   0     2289.46     2268.78     65.23 o 
   9   6   0     3549.92     3181.91    106.75 o 
  10   6   0     1909.64     1859.35     92.01 o 
  11   6   0      168.83      163.81     43.61 o 
  12   6   0     1312.37     1256.64     88.46 o 
  13   6   0     6016.57     6341.10    195.37 o 
  14   6   0        0.73       48.22     45.46 o 
  15   6   0      777.89      647.92    130.18 o 
  16   6   0     1545.31     1449.49    161.69 o 
  17   6   0     1094.30     1726.46    217.36 o 
  18   6   0       18.37      278.21    151.17 o 
   1   7   0     1715.99     1886.18     70.71 o 
   2   7   0    13887.90    14779.50    228.18 o 
   3   7   0      821.00      737.92     46.67 o 
   4   7   0      778.98      711.93     47.97 o 
   5   7   0       42.37       26.91     33.49 o 
   6   7   0     1619.44     1579.21     82.21 o 
   7   7   0      214.31      144.05     35.47 o 
   8   7   0     2492.85     2456.30    102.37 o 
   9   7   0      272.79      300.42     46.87 o 
  10   7   0      136.45      140.97     40.59 o 
  11   7   0      301.73      264.70     52.65 o 
  12   7   0      165.29      157.39     50.28 o 
  13   7   0        3.92      -17.63     45.06 o 
  14   7   0       17.75       86.38     74.81 o 
  15   7   0       23.06      150.26     89.68 o 
  16   7   0      142.51       -5.34    115.45 o 
  17   7   0       78.23       51.65    117.10 o 
   0   8   0       37.52      138.02     33.85 o 
   1   8   0    12644.00    12850.70    182.54 o 
   2   8   0       50.75       21.48     23.84 o 
   3   8   0     5095.14     5103.94    126.56 o 
   4   8   0     1490.79     1635.05     97.58 o 
   5   8   0     1232.36     1261.23    118.52 o 
   6   8   0     1293.06     1235.20     67.70 o 
   7   8   0     2875.42     2998.99    102.41 o 
   8   8   0     2138.82     1988.76    103.58 o 
   9   8   0     1081.31     1217.68     78.64 o 
  10   8   0       60.78       28.42     37.87 o 
  11   8   0     1835.18     1759.42     98.44 o 
  12   8   0     3738.19     3636.80    137.40 o 
  13   8   0        6.49       77.11     71.15 o 
  14   8   0      629.92      610.14    116.29 o 
  15   8   0     1350.38     1485.49    165.30 o 
  16   8   0     1660.91     2089.62    309.09 o 
  17   8   0      781.56      773.05    181.18 o 
   1   9   0     8393.32     7887.13    132.51 o 
   2   9   0      681.60      672.85     49.45 o 
   3   9   0    14457.77    14278.19    239.60 o 
   4   9   0     2653.13     2604.49     90.09 o 
   5   9   0     5349.91     5221.77    130.97 o 
   6   9   0    12309.30    12224.46    227.09 o 
   7   9   0     2590.96     2276.94     92.99 o 
   8   9   0      149.32      144.36     39.05 o 
   9   9   0      401.42      339.05     52.91 o 
  10   9   0     1079.49     1125.48     81.03 o 
  11   9   0       14.77      -25.27     38.66 o 
  12   9   0     1042.32     1031.44    121.49 o 
  13   9   0      170.24      150.48     85.18 o 
  14   9   0       72.21      127.34     85.47 o 
  15   9   0       19.17       23.88     86.57 o 
  16   9   0      303.32      218.14    182.36 o 
  17   9   0       12.83        6.03    130.15 o 
   0  10   0    10259.07     9926.70    226.36 o 
   1  10   0     1726.02     1992.47     71.62 o 
   2  10   0     1018.87      992.17     60.53 o 
   3  10   0     5780.09     5947.71    140.52 o 
   4  10   0     8717.87     8545.20    210.77 o 
   5  10   0     3325.62     3367.14    109.93 o 
   6  10   0      998.08      897.12     66.58 o 
   7  10   0      734.12      852.34     69.20 o 
   8  10   0      872.09      815.07     70.97 o 
   9  10   0      391.81      502.74     61.86 o 
  10  10   0      373.56      374.91     60.15 o 
  11  10   0     1067.69      943.37    134.41 o 
  12  10   0       13.15        2.17     62.48 o 
  13  10   0      958.10     1003.75    128.79 o 
  14  10   0      391.72      506.09    164.56 o 
  15  10   0       92.78      190.97    119.49 o 
  16  10   0      244.33      267.73    142.11 o 
   1  11   0     1980.72     1930.69     65.75 o 
   2  11   0     3643.70     3722.23    110.56 o 
   3  11   0     2118.42     2134.01     88.97 o 
   4  11   0     2222.42     2207.41     92.69 o 
   5  11   0      599.52      721.76     63.83 o 
   6  11   0        5.02      -39.56     34.00 o 
   7  11   0      500.89      555.92     71.73 o 
   8  11   0     5683.54     5627.99    176.93 o 
   9  11   0        6.44      -20.23     38.21 o 
  10  11   0        2.80       34.64     43.56 o 
  11  11   0      125.69      135.70     78.34 o 
  12  11   0     3102.75     3265.90    199.67 o 
  13  11   0      205.09      211.87     91.33 o 
  14  11   0      182.87      194.90     95.33 o 
  15  11   0       47.48       95.86    117.34 o 
  16  11   0      270.94      238.18    136.22 o 
   0  12   0      379.84      447.74     68.01 o 
   1  12   0      514.32      457.77     52.09 o 
   2  12   0        4.36      -19.86     36.46 o 
   3  12   0     3340.09     3478.67    119.97 o 
   4  12   0     2378.13     2439.66    142.11 o 
   5  12   0       20.29       75.66     39.98 o 
   6  12   0     1644.36     1742.20     93.25 o 
   7  12   0     1540.88     1564.56    115.74 o 
   8  12   0        2.88      -45.85     36.67 o 
   9  12   0      806.85      786.17    107.39 o 
  10  12   0     3034.78     3173.52    189.84 o 
  11  12   0      279.24      197.38    148.92 o 
  12  12   0      879.86      802.24    129.86 o 
  13  12   0      958.38      887.58    222.57 o 
  14  12   0     1178.41     1312.09    230.58 o 
  15  12   0       78.22      130.23    122.53 o 
   1  13   0       45.19       92.83     37.81 o 
   2  13   0      150.61      143.76     41.93 o 
   3  13   0     1325.54     1316.29     81.32 o 
   4  13   0     4216.17     3935.06    128.42 o 
   5  13   0      726.36      714.22     69.55 o 
   6  13   0     2505.24     2498.04    174.45 o 
   7  13   0     2021.00     2331.97    111.26 o 
   8  13   0      529.69      615.83     73.10 o 
   9  13   0     1091.07      911.11     98.96 o 
  10  13   0      382.57      296.33     87.90 o 
  11  13   0     2654.87     2587.08    184.92 o 
  12  13   0      627.61      677.20    123.91 o 
  13  13   0        3.00      -50.68     90.41 o 
  14  13   0       14.05       95.31    112.71 o 
  15  13   0     1001.12     1387.91    305.25 o 
   0  14   0     8400.19     9224.08    336.11 o 
   1  14   0     4075.72     4206.61    157.01 o 
   2  14   0        0.19      -50.20     34.89 o 
   3  14   0      481.69      548.88     63.54 o 
   4  14   0     3955.07     3872.19    132.28 o 
   5  14   0     3179.41     3259.87    125.59 o 
   6  14   0       78.38       59.76     42.39 o 
   7  14   0      470.74      489.81     68.95 o 
   8  14   0      251.67      263.86     65.58 o 
   9  14   0      736.52      760.87    111.23 o 
  10  14   0      288.07      205.39    111.58 o 
  11  14   0      146.04      100.41     80.28 o 
  12  14   0      183.50      105.02    144.66 o 
  13  14   0      470.20      627.80    236.20 o 
  14  14   0      487.68      529.85    152.48 o 
   1  15   0     3833.60     4045.44    161.32 o 
   2  15   0       69.15       23.29     51.84 o 
   3  15   0     1539.86     1493.73     91.30 o 
   4  15   0     3625.62     3390.96    129.50 o 
   5  15   0     1784.00     1749.40    116.57 o 
   6  15   0      693.00      695.62     76.07 o 
   7  15   0        7.13       17.18     52.99 o 
   8  15   0     3712.03     3444.68    196.04 o 
   9  15   0       50.51       32.34     67.70 o 
  10  15   0       43.12       54.36     75.92 o 
  11  15   0      141.28      237.72    116.35 o 
  12  15   0      843.16      948.79    170.92 o 
  13  15   0      178.83      176.12    126.22 o 
   0  16   0      278.39      502.50    118.24 o 
   1  16   0      797.34      938.97    131.86 o 
   2  16   0        9.60       22.93     56.15 o 
   3  16   0     7868.05     7807.05    233.35 o 
   4  16   0      442.98      317.19     60.81 o 
   5  16   0        3.55       26.39     48.46 o 
   6  16   0      255.78      231.52     67.23 o 
   7  16   0     1975.94     1836.92    251.07 o 
   8  16   0     1015.89     1211.85    136.32 o 
   9  16   0      166.67      223.87     87.99 o 
  10  16   0      533.52      472.75    122.27 o 
  11  16   0       46.16      -23.03     96.28 o 
  12  16   0      538.61      473.32    140.36 o 
   1  17   0     1283.81     1204.28    111.91 o 
   2  17   0     4063.76     4201.59    176.66 o 
   3  17   0      311.48      422.23     81.75 o 
   4  17   0      343.91      266.68     71.54 o 
   5  17   0      101.60      134.36     89.67 o 
   6  17   0     2123.92     2076.45    161.43 o 
   7  17   0     2832.05     3052.06    195.52 o 
   8  17   0      310.53      481.88    110.33 o 
   9  17   0       42.49       -2.74     79.34 o 
  10  17   0      638.33      447.15    137.91 o 
  11  17   0     3876.95     3713.29    282.67 o 
   0  18   0      149.98      104.89     96.02 o 
   1  18   0     1251.20     1536.12    156.10 o 
   2  18   0      413.84      314.29     80.72 o 
   3  18   0     4393.75     4197.91    186.03 o 
   4  18   0      103.46       97.99     81.15 o 
   5  18   0      543.23      545.08    144.75 o 
   6  18   0     1660.45     1902.64    223.37 o 
   7  18   0     1143.13     1221.92    200.83 o 
   8  18   0     1313.88     1086.49    337.86 o 
   9  18   0      244.61       45.47     98.55 o 
  10  18   0     2821.71     2649.56    243.66 o 
   1  19   0       92.10      117.67     73.13 o 
   2  19   0      427.94      498.14    114.90 o 
   3  19   0       53.70      117.83     85.23 o 
   4  19   0      126.58      181.63    141.53 o 
   5  19   0       67.33        5.25    199.62 o 
   6  19   0      652.40      835.86    183.72 o 
   7  19   0      381.09      332.11    196.47 o 
   8  19   0       10.35      118.65    196.47 o 
   9  19   0        3.27       39.19    110.45 o 
   0  20   0       15.58       40.26    160.03 o 
   1  20   0        0.44       25.95     78.41 o 
   2  20   0        6.67      -79.26    114.79 o 
   3  20   0        2.04      139.76    130.86 o 
   4  20   0       18.02      -23.69    122.04 o 
   5  20   0       18.85      -48.77    167.15 o 
   6  20   0      214.75      -61.93    161.12 o 
   7  20   0       51.38      127.69    190.99 o 
   8  20   0       53.93       92.34    194.83 o 
   1  21   0      789.32      571.22    135.01 o 
   2  21   0      948.04      565.30    227.16 o 
   3  21   0      259.07      597.36    225.52 o 
   4  21   0      178.56     -216.20    164.68 o 
   5  21   0      556.34      559.54    234.56 o 
   1  22   0     1151.39     1572.85    307.72 o 
   2  22   0       59.81       -9.59    191.54 o 
 -18   1   1      524.74      408.21     92.31 o 
 -17   1   1      124.23      152.42     49.54 o 
 -16   1   1        2.99       21.00     36.24 o 
 -15   1   1      185.78      150.59     35.68 o 
 -14   1   1      418.89      379.37     43.58 o 
 -13   1   1        6.04        7.02     27.03 o 
 -12   1   1      251.94      322.12     41.19 o 
 -11   1   1      192.57      143.00     29.04 o 
 -10   1   1      700.11      662.91     43.71 o 
  -9   1   1      768.57      796.35     76.61 o 
  -8   1   1       24.88       31.65     18.42 o 
  -7   1   1     1535.98     1468.30     49.67 o 
  -6   1   1     1131.20     1074.48     39.96 o 
  -5   1   1    13369.49    13340.85    164.34 o 
  -4   1   1    61935.01    64679.96    648.39 o 
  -3   1   1    32793.11    32196.87    332.82 o 
  -2   1   1     1208.80     1292.46     26.90 o 
  -1   1   1    43304.23    47203.66    884.11 o 
   1   1   1    30816.85    30198.07    402.42 o 
   2   1   1     8538.65     8519.42     91.52 o 
   3   1   1    34621.36    34482.79    361.71 o 
   4   1   1     1252.55     1335.47     36.67 o 
   5   1   1    15735.02    15891.16    181.86 o 
   6   1   1      335.14      326.16     26.06 o 
   7   1   1     4511.99     4274.83     81.78 o 
   8   1   1     2822.97     2627.72     63.15 o 
   9   1   1     2002.42     2060.35     61.44 o 
  10   1   1     1834.05     1861.45     63.02 o 
  11   1   1      166.16      141.48     31.95 o 
  12   1   1      394.34      405.90     41.03 o 
  13   1   1      320.67      338.89     42.52 o 
  14   1   1       73.99      119.88     36.18 o 
  15   1   1      148.08      128.70     39.03 o 
  16   1   1      343.81      416.29     58.44 o 
  17   1   1       57.45       88.39     50.81 o 
  18   1   1      256.42      351.36     77.65 o 
 -18   2   1      567.94      590.11    100.11 o 
 -17   2   1     1125.65     1181.84    121.47 o 
 -16   2   1      150.17       80.53     42.91 o 
 -15   2   1     1599.87     1696.67     82.19 o 
 -14   2   1        1.76       28.29     31.69 o 
 -13   2   1    12070.51    12309.01    194.03 o 
 -12   2   1     1043.80     1078.19     55.08 o 
 -11   2   1      949.98      885.76     51.49 o 
 -10   2   1     2034.75     1919.66     64.46 o 
  -9   2   1     3876.47     3672.17     80.59 o 
  -8   2   1    36782.98    37301.98    392.36 o 
  -7   2   1      493.12      611.21     33.45 o 
  -6   2   1     9629.90     9420.31    123.76 o 
  -5   2   1    12481.58    12880.40    150.04 o 
  -4   2   1    75012.95    76151.89    706.18 o 
  -3   2   1     2034.03     1885.36     38.42 o 
  -2   2   1     4468.88     4657.96     64.68 o 
  -1   2   1      187.96      309.28     14.94 o 
   0   2   1    54922.12    59984.03    648.30 o 
   1   2   1      641.96      502.95     19.89 o 
   2   2   1     2159.74     2167.43     46.80 o 
   3   2   1    72021.17    73933.71    742.95 o 
   4   2   1    24419.03    22700.73    238.03 o 
   5   2   1    26585.75    26452.50    278.67 o 
   6   2   1     7329.90     7243.35    107.61 o 
   7   2   1    15666.86    15842.09    194.95 o 
   8   2   1     6832.27     6413.64    109.79 o 
   9   2   1    12678.34    12576.28    177.12 o 
  10   2   1     3401.19     3099.99     88.77 o 
  11   2   1      539.93      530.16     49.70 o 
  12   2   1      150.68       85.93     31.99 o 
  13   2   1     4834.82     5092.09    114.14 o 
  14   2   1      391.38      361.28     46.15 o 
  15   2   1        5.19        2.21     34.23 o 
  16   2   1      612.20      558.08     60.49 o 
  17   2   1     1127.70     1300.44     90.36 o 
  18   2   1      587.75      592.37    138.86 o 
 -18   3   1     2676.85     2656.05    170.27 o 
 -17   3   1      186.31      185.72     82.02 o 
 -16   3   1     1628.69     1818.27    163.89 o 
 -15   3   1      102.52       42.15     45.61 o 
 -14   3   1     2048.67     2187.71     80.53 o 
 -13   3   1       46.30       10.88     29.89 o 
 -12   3   1     7912.24     8361.14    138.79 o 
 -11   3   1     2618.33     2704.53     73.90 o 
 -10   3   1     2755.07     2797.13     70.59 o 
  -9   3   1     2579.72     2640.44     86.96 o 
  -8   3   1    36621.38    37104.12    387.25 o 
  -7   3   1     5248.07     5492.52     89.65 o 
  -6   3   1    15661.78    15395.69    177.79 o 
  -5   3   1    18687.55    18425.97    199.07 o 
  -4   3   1    11890.91    12239.40    148.99 o 
  -3   3   1    13189.17    13375.88    169.78 o 
  -2   3   1     7452.30     8004.66    109.62 o 
  -1   3   1    10014.17     9600.25    137.72 o 
   0   3   1     1673.30     1861.49     54.02 o 
   1   3   1     4067.04     3888.47     72.92 o 
   2   3   1      243.82      347.88     31.80 o 
   3   3   1     5449.16     6502.82    104.02 o 
   4   3   1     5314.96     5255.63     88.10 o 
   5   3   1     5219.09     5020.40     80.87 o 
   6   3   1      474.96      582.32     31.89 o 
   7   3   1     1345.48     1526.83     49.73 o 
   8   3   1    12450.94    11676.06    163.10 o 
   9   3   1       13.10      -20.20     19.94 o 
  10   3   1      385.85      388.14     38.68 o 
  11   3   1     1070.30     1115.12     56.15 o 
  12   3   1     8837.12     9314.29    169.73 o 
  13   3   1     1761.74     1935.50     87.51 o 
  14   3   1      744.02      753.31     68.23 o 
  15   3   1      220.65      215.14     50.81 o 
  16   3   1     2177.43     2444.07    107.96 o 
  17   3   1      573.67      738.02     91.35 o 
  18   3   1     1274.55     1376.58    161.55 o 
 -18   4   1      429.49      681.26    131.28 o 
 -17   4   1     1368.16     1502.22    160.24 o 
 -16   4   1     1248.65     1150.24    142.15 o 
 -15   4   1      753.49      474.08     84.39 o 
 -14   4   1      521.59      515.99     58.49 o 
 -13   4   1    12212.70    12690.93    186.83 o 
 -12   4   1     5149.74     5236.89    109.33 o 
 -11   4   1     2380.45     2552.26     79.68 o 
 -10   4   1     5273.73     5578.07    106.14 o 
  -9   4   1     9668.53     9503.44    140.98 o 
  -8   4   1      628.37      723.62     39.70 o 
  -7   4   1     1728.31     1770.95     50.68 o 
  -6   4   1     7307.67     6904.70     99.77 o 
  -5   4   1     2784.78     2675.73     55.72 o 
  -4   4   1      596.78      443.61     31.49 o 
  -3   4   1     1891.38     1706.48     52.08 o 
  -2   4   1     9775.47     9895.82    136.06 o 
  -1   4   1    50598.13    53445.98    587.23 o 
   0   4   1    56879.88    60033.89    811.49 o 
   1   4   1      353.10      431.67     30.07 o 
   2   4   1    12197.48    13460.11    195.04 o 
   3   4   1    20738.54    20535.53    281.82 o 
   4   4   1     7099.48     6369.99    120.85 o 
   5   4   1     8992.94     8384.21    131.82 o 
   6   4   1     2470.71     2361.10     58.05 o 
   7   4   1       45.88       12.40     18.18 o 
   8   4   1       82.19       74.57     22.30 o 
   9   4   1     1126.99     1069.62     51.21 o 
  10   4   1     2864.81     2978.17     82.83 o 
  11   4   1      161.27      108.65     32.37 o 
  12   4   1      422.14      463.85     46.96 o 
  13   4   1     5620.53     5567.56    140.09 o 
  14   4   1      786.66      908.49    120.58 o 
  15   4   1      458.97      351.73     62.19 o 
  16   4   1      900.02      750.21     90.28 o 
  17   4   1      340.63      314.29    112.63 o 
  18   4   1      251.93      345.74    114.59 o 
 -18   5   1        0.25      -23.59     98.19 o 
 -17   5   1      459.22      442.70     98.25 o 
 -16   5   1      329.11      126.76     89.43 o 
 -15   5   1     4300.32     4506.55    256.39 o 
 -14   5   1       19.05       58.94     41.15 o 
 -13   5   1     2666.74     2707.34     99.00 o 
 -12   5   1     1472.21     1436.96     82.91 o 
 -11   5   1     1980.45     2026.06     70.18 o 
 -10   5   1     2765.46     2873.06     88.89 o 
  -9   5   1      331.94      380.04     41.53 o 
  -8   5   1      299.18      365.17     36.54 o 
  -7   5   1      128.94      157.87     23.16 o 
  -6   5   1     3848.05     3864.37     76.65 o 
  -5   5   1     4712.60     5235.01     94.83 o 
  -4   5   1     6995.76     7208.35    130.16 o 
  -3   5   1     5048.34     5143.15    101.48 o 
  -2   5   1     4107.03     4190.61     87.94 o 
  -1   5   1     2869.23     3018.40     71.06 o 
   0   5   1       32.92      -18.01     22.93 o 
   1   5   1     6100.57     6607.92    121.06 o 
   2   5   1     2107.26     2301.00     65.06 o 
   3   5   1     1704.50     1749.28     59.61 o 
   4   5   1     1151.85     1213.98     66.08 o 
   5   5   1     1005.05     1208.84     56.22 o 
   6   5   1     7206.91     7208.73    125.78 o 
   7   5   1      100.40       37.29     21.68 o 
   8   5   1      178.43      165.78     31.13 o 
   9   5   1      253.71      188.74     32.79 o 
  10   5   1       26.32       14.74     26.66 o 
  11   5   1       97.62       66.99     38.41 o 
  12   5   1        8.48      -35.87     36.17 o 
  13   5   1      230.71      180.43     65.77 o 
  14   5   1      870.90      723.27     68.63 o 
  15   5   1      226.77      140.04     51.70 o 
  16   5   1      190.00      293.19    106.60 o 
  17   5   1       12.94       91.78    118.54 o 
  18   5   1       47.77       71.56    112.11 o 
 -18   6   1       78.60       91.95    100.27 o 
 -17   6   1     1708.42     1547.47    147.24 o 
 -16   6   1      104.72      291.10    100.08 o 
 -15   6   1      226.09      227.67     86.80 o 
 -14   6   1       70.68       71.27     77.57 o 
 -13   6   1     1086.42     1135.84    109.10 o 
 -12   6   1     2246.90     2320.82    139.19 o 
 -11   6   1     2155.97     2040.39     96.07 o 
 -10   6   1      273.35      218.68     44.13 o 
  -9   6   1     1314.62     1405.13     56.89 o 
  -8   6   1     2761.43     2720.10     70.54 o 
  -7   6   1    11656.02    12122.10    166.73 o 
  -6   6   1      467.10      524.19     65.38 o 
  -5   6   1    17599.91    19260.94    284.47 o 
  -4   6   1    11063.01    11323.69    186.34 o 
  -3   6   1        4.00       17.88     21.13 o 
  -2   6   1     4379.68     4504.53    117.31 o 
  -1   6   1    24734.58    25139.84    336.44 o 
   0   6   1    15864.63    14921.20    194.29 o 
   1   6   1    14673.23    14750.62    219.56 o 
   2   6   1     1101.78     1319.76     53.64 o 
   3   6   1      493.23      424.95     40.96 o 
   4   6   1    13018.79    13377.29    216.07 o 
   5   6   1     8281.02     8291.49    159.84 o 
   6   6   1      459.53      492.64     45.82 o 
   7   6   1       40.19       53.39     20.61 o 
   8   6   1      651.77      718.95     41.62 o 
   9   6   1     7248.35     7063.32    188.91 o 
  10   6   1      888.72      864.47     84.38 o 
  11   6   1      319.02      233.45     50.61 o 
  12   6   1      388.79      357.60     59.82 o 
  13   6   1     1046.87     1088.01    104.39 o 
  14   6   1       41.22       31.69     46.90 o 
  15   6   1      286.34      431.02     75.70 o 
  16   6   1      611.96      703.10    138.72 o 
  17   6   1     1327.65     1535.59    219.00 o 
 -17   7   1      282.34      401.34    143.57 o 
 -16   7   1      357.76      139.99    113.66 o 
 -15   7   1       85.56       28.13     70.47 o 
 -14   7   1     1636.69     1535.31    150.77 o 
 -13   7   1      242.04      220.37     74.64 o 
 -12   7   1      755.82      810.31     79.08 o 
 -11   7   1     2195.01     2115.28    100.64 o 
 -10   7   1     6853.55     7062.79    169.83 o 
  -9   7   1      243.20      278.27     52.65 o 
  -8   7   1     4398.37     4415.41    120.96 o 
  -7   7   1     1072.31     1081.10     51.37 o 
  -6   7   1     6790.75     6704.70    143.00 o 
  -5   7   1     7626.83     7451.86    148.32 o 
  -4   7   1     2232.01     2350.18     75.18 o 
  -3   7   1      672.63      935.11     58.03 o 
  -2   7   1     1826.91     1775.42     63.36 o 
  -1   7   1    34736.36    36769.46    427.76 o 
   0   7   1       17.70       42.57     18.91 o 
   1   7   1    17205.91    16621.76    248.48 o 
   2   7   1       58.07       11.49     23.50 o 
   3   7   1     8173.99     8321.71    156.14 o 
   4   7   1     2779.71     2407.29     80.29 o 
   5   7   1     8051.03     8127.60    162.03 o 
   6   7   1     3762.00     3987.85    111.62 o 
   7   7   1     2145.66     2149.49     86.81 o 
   8   7   1     6344.74     6210.76    152.66 o 
   9   7   1       42.42       75.12     37.25 o 
  10   7   1      259.55      172.28     45.19 o 
  11   7   1     1267.36     1298.81     87.88 o 
  12   7   1     3629.32     4175.13    146.36 o 
  13   7   1      414.51      372.05    102.93 o 
  14   7   1     1635.37     1682.79    127.72 o 
  15   7   1      330.22      300.48    131.78 o 
  16   7   1      540.32      475.18    158.16 o 
  17   7   1      202.19      128.77    153.59 o 
 -17   8   1      254.38      175.97    175.10 o 
 -16   8   1      758.11      862.80    190.64 o 
 -15   8   1       30.65      177.71    127.85 o 
 -14   8   1      121.77       23.51     70.85 o 
 -13   8   1     3399.48     3738.22    291.46 o 
 -12   8   1       24.28       38.43     50.93 o 
 -11   8   1       37.22       16.05     40.54 o 
 -10   8   1     1522.62     1775.54     91.54 o 
  -9   8   1     5498.00     5604.81    205.16 o 
  -8   8   1      545.86      592.79     56.75 o 
  -7   8   1       86.46       17.09     29.20 o 
  -6   8   1     3289.37     3110.00    130.92 o 
  -5   8   1     2787.82     2931.83     91.35 o 
  -4   8   1     9210.44     9092.08    171.06 o 
  -3   8   1    12219.17    12335.13    207.60 o 
  -2   8   1     6988.72     6839.55    136.87 o 
  -1   8   1        4.93       36.69     19.49 o 
   0   8   1    48655.24    50561.80    576.73 o 
   1   8   1     2159.65     1965.54     70.61 o 
   2   8   1     1512.11     1591.82     65.67 o 
   3   8   1     3879.12     4184.23    180.30 o 
   4   8   1    25239.82    25285.42    368.44 o 
   5   8   1     2304.26     2310.43     84.14 o 
   6   8   1     1337.40     1188.89     68.68 o 
   7   8   1     2235.82     2291.54     93.60 o 
   8   8   1     1359.41     1287.22     77.26 o 
   9   8   1     8539.24     8473.08    193.20 o 
  10   8   1     1562.42     1598.39     92.22 o 
  11   8   1       56.92       41.16     43.41 o 
  12   8   1      847.30      738.20     78.50 o 
  13   8   1     4006.93     4117.64    154.49 o 
  14   8   1      567.56      385.51    101.75 o 
  15   8   1      274.47      314.27    107.40 o 
  16   8   1       52.47       16.35    106.07 o 
  17   8   1      749.51      837.12    178.42 o 
 -17   9   1      376.21      308.97    162.35 o 
 -16   9   1      606.73      564.26    153.66 o 
 -15   9   1        7.00      -29.35     76.73 o 
 -14   9   1       57.05     -100.57     73.43 o 
 -13   9   1      497.27      536.68    105.11 o 
 -12   9   1      724.63      842.06    115.13 o 
 -11   9   1      587.87      835.83     88.18 o 
 -10   9   1       13.63       91.40     43.61 o 
  -9   9   1       17.49       21.39     37.59 o 
  -8   9   1     1306.18     1242.86     75.98 o 
  -7   9   1     2631.60     2556.42    107.21 o 
  -6   9   1       54.99       -9.05     28.48 o 
  -5   9   1     2280.80     2333.83     85.85 o 
  -4   9   1     2113.19     2121.98     80.55 o 
  -3   9   1     1164.20     1137.36     61.40 o 
  -2   9   1     1421.63     1465.68     52.16 o 
  -1   9   1      249.46      209.01     26.51 o 
   0   9   1       74.89       66.27     21.89 o 
   1   9   1     2609.40     2749.78     70.76 o 
   2   9   1     3920.26     4120.54    108.40 o 
   3   9   1      573.99      652.94     51.85 o 
   4   9   1      746.55      806.33     59.89 o 
   5   9   1    12749.19    13280.70    237.55 o 
   6   9   1     5358.10     4961.59    139.48 o 
   7   9   1        2.07       -6.52     31.74 o 
   8   9   1     2243.12     2242.16    121.98 o 
   9   9   1      348.82      420.99     58.05 o 
  10   9   1      250.64      304.11     53.25 o 
  11   9   1      699.51      625.62     70.23 o 
  12   9   1      246.65      218.81     56.96 o 
  13   9   1        2.25      -48.61     61.94 o 
  14   9   1       13.05       16.42     77.62 o 
  15   9   1     1445.35     1422.76    166.95 o 
  16   9   1       85.25     -125.72    112.07 o 
 -16  10   1      131.98       86.82    121.85 o 
 -15  10   1      764.63      711.18    162.60 o 
 -14  10   1      127.35      160.89     94.82 o 
 -13  10   1      968.98     1087.98    137.70 o 
 -12  10   1      336.02      264.11     87.19 o 
 -11  10   1      208.52      107.50     70.09 o 
 -10  10   1     1498.99     1795.02    114.42 o 
  -9  10   1       37.36       56.89     48.71 o 
  -8  10   1     1127.97     1204.73    103.10 o 
  -7  10   1     1539.75     1641.65    139.64 o 
  -6  10   1     4061.62     4263.03    123.63 o 
  -5  10   1     1542.67     1765.94    104.61 o 
  -4  10   1     1476.87     1411.09     72.84 o 
  -3  10   1    11153.75    10970.84    203.50 o 
  -2  10   1     3024.36     2977.96     76.57 o 
  -1  10   1     3675.75     3412.08    120.79 o 
   0  10   1      320.73      279.56     31.46 o 
   1  10   1    22491.67    21357.79    284.86 o 
   2  10   1      119.93      128.51     39.29 o 
   3  10   1     8760.00     9191.36    184.82 o 
   4  10   1     2303.83     2214.09     90.05 o 
   5  10   1      409.19      449.98     52.78 o 
   6  10   1     3269.36     3117.98    111.21 o 
   7  10   1     5193.09     5067.63    144.69 o 
   8  10   1     2472.75     2461.85    125.03 o 
   9  10   1      507.47      400.38     64.60 o 
  10  10   1     3961.95     4167.80    144.30 o 
  11  10   1     5305.43     5484.83    170.26 o 
  12  10   1     1657.42     1967.02    205.23 o 
  13  10   1       37.82       25.63     67.56 o 
  14  10   1     1121.89     1073.73    145.76 o 
  15  10   1      317.64       58.91    102.70 o 
  16  10   1      430.76      420.00    144.64 o 
 -16  11   1      301.91      173.45    134.96 o 
 -15  11   1      845.02      889.04    175.40 o 
 -14  11   1      687.64      568.34    119.59 o 
 -13  11   1      271.58      225.28     92.73 o 
 -12  11   1     2683.36     2550.42    179.56 o 
 -11  11   1     2205.59     2367.49    168.59 o 
 -10  11   1      693.94      592.93    101.08 o 
  -9  11   1      266.64      327.19     55.12 o 
  -8  11   1     4337.66     4149.69    132.71 o 
  -7  11   1     6606.62     6904.44    170.67 o 
  -6  11   1       89.24       43.35     36.77 o 
  -5  11   1      236.88      260.98     46.16 o 
  -4  11   1      107.45       70.64     36.92 o 
  -3  11   1      754.97      819.01     61.19 o 
  -2  11   1     3451.28     3537.72    125.00 o 
  -1  11   1     4719.21     4627.15    103.05 o 
   0  11   1        8.70       14.40     24.17 o 
   1  11   1     1294.71     1373.17     58.04 o 
   2  11   1      334.19      339.75     73.14 o 
   3  11   1      501.69      559.65     55.78 o 
   4  11   1        6.04       37.36     41.72 o 
   5  11   1      519.75      468.33     70.48 o 
   6  11   1      662.72      692.85     66.39 o 
   7  11   1      100.81       50.40     38.51 o 
   8  11   1      709.88      698.63     84.06 o 
   9  11   1      294.87      325.64     65.88 o 
  10  11   1      119.13      128.12     49.24 o 
  11  11   1      335.96      274.39     61.01 o 
  12  11   1      984.20     1172.34    137.15 o 
  13  11   1      124.02       67.08     81.11 o 
  14  11   1      286.52      268.84    125.83 o 
  15  11   1     1578.93     1300.18    202.27 o 
  16  11   1      255.36       96.73    173.73 o 
 -15  12   1       42.38      -91.18    105.72 o 
 -14  12   1      132.72      158.45    117.12 o 
 -13  12   1     1191.64     1205.32    150.87 o 
 -12  12   1      388.79      494.66    159.54 o 
 -11  12   1       99.46       -3.92     91.67 o 
 -10  12   1       13.39       44.51     64.86 o 
  -9  12   1     3452.17     3345.93    148.34 o 
  -8  12   1     1476.97     1563.06     92.90 o 
  -7  12   1        0.80      -24.17     38.71 o 
  -6  12   1      214.83      233.63     49.12 o 
  -5  12   1     1784.72     1893.64    113.01 o 
  -4  12   1     5025.94     5053.00    139.97 o 
  -3  12   1       46.02       82.30     37.81 o 
  -2  12   1        6.85      -39.03     29.53 o 
  -1  12   1      615.15      799.17     92.63 o 
   0  12   1     1970.62     2060.06     72.02 o 
   1  12   1      930.07     1023.22     66.90 o 
   2  12   1      222.52      341.25     65.03 o 
   3  12   1     3089.52     2829.26    106.18 o 
   4  12   1      921.67      891.61     70.28 o 
   5  12   1       10.95       35.27     36.47 o 
   6  12   1       46.24       13.75     39.15 o 
   7  12   1     4737.67     4871.38    149.51 o 
   8  12   1       15.62      -28.77     39.33 o 
   9  12   1     3931.85     4108.03    146.86 o 
  10  12   1       59.11        0.18     46.51 o 
  11  12   1      258.85      246.16     85.26 o 
  12  12   1      480.04      370.74     95.72 o 
  13  12   1     2073.70     2672.74    202.71 o 
  14  12   1      703.09      798.28    171.39 o 
  15  12   1       95.26      -71.68    175.23 o 
 -15  13   1      236.40      202.58    138.92 o 
 -14  13   1      905.90      895.50    239.35 o 
 -13  13   1       22.54      133.97     95.33 o 
 -12  13   1     1694.60     1913.74    173.12 o 
 -11  13   1     1070.14     1100.17    138.46 o 
 -10  13   1      377.44      366.65     92.28 o 
  -9  13   1      131.03      126.12     69.91 o 
  -8  13   1     1061.67     1135.89     99.31 o 
  -7  13   1      119.67      107.28     46.31 o 
  -6  13   1        0.07       41.66     40.34 o 
  -5  13   1     5619.48     5766.83    209.64 o 
  -4  13   1       40.63       82.34     40.55 o 
  -3  13   1     2067.38     2204.64    102.80 o 
  -2  13   1     1832.32     1947.27     90.82 o 
  -1  13   1     9119.02     8778.83    187.29 o 
   0  13   1     3411.70     3407.20    171.90 o 
   1  13   1      184.28      154.53     44.53 o 
   2  13   1     7463.95     7474.87    176.22 o 
   3  13   1     2166.87     2281.83    101.04 o 
   4  13   1     3050.65     2958.05    115.95 o 
   5  13   1       71.72      134.75     44.45 o 
   6  13   1     1453.61     1599.85    104.30 o 
   7  13   1       20.44       25.69     59.66 o 
   8  13   1     3489.10     3627.54    140.64 o 
   9  13   1       81.31      100.54     50.48 o 
  10  13   1       44.52       38.94     69.32 o 
  11  13   1      465.11      280.62     95.19 o 
  12  13   1     1520.85     1477.98    185.12 o 
  13  13   1       67.09       87.37    165.23 o 
  14  13   1      654.76      813.72    176.70 o 
 -14  14   1       98.62       31.35    117.19 o 
 -13  14   1      208.60       62.72    108.80 o 
 -12  14   1      947.68      994.90    147.55 o 
 -11  14   1      293.32      228.00     90.47 o 
 -10  14   1     1975.29     2098.79    168.64 o 
  -9  14   1     1597.57     1759.31    152.94 o 
  -8  14   1      246.00      378.24     85.13 o 
  -7  14   1     2376.59     2479.98    156.07 o 
  -6  14   1     4026.51     4409.54    144.81 o 
  -5  14   1       16.51       82.45     41.24 o 
  -4  14   1     1099.91      971.35     77.28 o 
  -3  14   1     2320.59     2488.61    106.65 o 
  -2  14   1     4830.80     4739.58    204.07 o 
  -1  14   1      527.30      609.95     74.25 o 
   0  14   1     3065.60     3115.71    148.71 o 
   1  14   1      773.41      790.64     86.31 o 
   2  14   1        8.82       36.69     40.79 o 
   3  14   1     5042.58     4885.88    146.37 o 
   4  14   1      586.09      581.50     87.93 o 
   5  14   1     1072.18      821.33     75.54 o 
   6  14   1     1456.38     1697.25    106.10 o 
   7  14   1     2247.10     2195.24    214.05 o 
   8  14   1        5.54       47.17     48.97 o 
   9  14   1       17.52      -10.83     53.19 o 
  10  14   1     4301.08     3983.88    218.04 o 
  11  14   1      894.61      579.66    116.64 o 
  12  14   1      174.07      301.96    126.94 o 
  13  14   1      232.01      252.81    121.34 o 
  14  14   1      282.43      277.16    132.89 o 
 -13  15   1      127.08      167.94    129.61 o 
 -12  15   1       13.26      -22.96     93.25 o 
 -11  15   1     2792.32     2828.05    205.20 o 
 -10  15   1       24.77      -40.04     73.99 o 
  -9  15   1        0.51       96.70     76.08 o 
  -8  15   1     1538.10     1489.21    151.99 o 
  -7  15   1      297.53      371.39     89.26 o 
  -6  15   1      330.70      213.75     59.31 o 
  -5  15   1      236.71      219.10     70.68 o 
  -4  15   1     3288.40     3284.64    204.42 o 
  -3  15   1       15.37       69.13     51.68 o 
  -2  15   1     3420.42     3565.69    152.55 o 
  -1  15   1      685.03      536.99     77.86 o 
   0  15   1      386.51      457.32     72.85 o 
   1  15   1       31.63       43.28     66.48 o 
   2  15   1     5354.86     5880.30    193.87 o 
   3  15   1      857.26      880.13     77.24 o 
   4  15   1      816.36      754.52     74.15 o 
   5  15   1      123.35      148.51     52.32 o 
   6  15   1     5613.34     5785.28    174.52 o 
   7  15   1     1225.60     1295.83    116.84 o 
   8  15   1        7.93      -41.86     54.39 o 
   9  15   1     1027.32     1269.07    141.21 o 
  10  15   1      669.67      459.67    133.40 o 
  11  15   1     1466.29     1530.79    163.43 o 
  12  15   1      139.95      160.35    115.05 o 
  13  15   1      122.65       64.15    107.63 o 
 -13  16   1        3.59     -112.65    100.32 o 
 -12  16   1     1996.37     1934.63    299.36 o 
 -11  16   1      676.55      469.52    139.32 o 
 -10  16   1       36.01      122.52     92.67 o 
  -9  16   1      294.70      220.31     96.37 o 
  -8  16   1     2692.55     2445.12    176.93 o 
  -7  16   1     5548.19     5886.87    244.47 o 
  -6  16   1       93.87      114.69     71.47 o 
  -5  16   1     1000.40     1056.37     97.94 o 
  -4  16   1     1319.76     1225.73    147.64 o 
  -3  16   1     4781.89     4865.60    182.49 o 
  -2  16   1        9.33      -14.89     52.98 o 
  -1  16   1      933.42      913.75     95.79 o 
   0  16   1     1164.22     1260.84    159.19 o 
   1  16   1     4780.40     4721.72    178.73 o 
   2  16   1      273.35      244.81     80.64 o 
   3  16   1      756.78      814.37    130.79 o 
   4  16   1      503.46      433.05    103.81 o 
   5  16   1     4339.38     4521.35    157.09 o 
   6  16   1      563.03      685.17     79.68 o 
   7  16   1      219.09      221.05     67.66 o 
   8  16   1      350.25      490.13    101.12 o 
   9  16   1      373.80      144.31     90.05 o 
  10  16   1     2251.04     1778.21    171.73 o 
  11  16   1      103.20        9.35     99.64 o 
  12  16   1      792.56      773.24    396.09 o 
 -12  17   1      794.16      862.48    212.36 o 
 -11  17   1      223.17      309.64    131.04 o 
 -10  17   1     1137.78      886.80    164.99 o 
  -9  17   1      521.55      419.16    111.24 o 
  -8  17   1      572.27      505.16    189.27 o 
  -7  17   1     1105.19     1009.04    130.35 o 
  -6  17   1     1020.06     1012.86    123.19 o 
  -5  17   1      869.88     1089.57    168.55 o 
  -4  17   1      535.56      469.35     97.54 o 
  -3  17   1      491.00      586.50     88.10 o 
  -2  17   1       85.32       39.33     62.18 o 
  -1  17   1     1289.71     1319.38    114.52 o 
   0  17   1       18.02       54.94     58.85 o 
   1  17   1      360.38      384.13     91.39 o 
   2  17   1       12.02       41.37     60.39 o 
   3  17   1      656.77      645.95     91.49 o 
   4  17   1      402.67      305.90     79.86 o 
   5  17   1      507.59      627.01    114.80 o 
   6  17   1      260.94      217.62     74.04 o 
   7  17   1      128.85      239.86     87.03 o 
   8  17   1      175.52       57.94     79.84 o 
   9  17   1       65.10       65.16     96.33 o 
  10  17   1       15.46      -65.71     86.41 o 
  11  17   1       44.63      -38.30    101.37 o 
 -11  18   1      225.73       50.15    118.25 o 
 -10  18   1      272.55      258.70    122.07 o 
  -9  18   1      703.56      574.17    139.61 o 
  -8  18   1        0.66       30.14    105.09 o 
  -7  18   1     1275.79     1126.25    200.80 o 
  -6  18   1      487.51      490.80    198.52 o 
  -5  18   1        3.81       37.05    104.13 o 
  -4  18   1      290.04      143.72    110.77 o 
  -3  18   1      577.66      661.30    108.84 o 
  -2  18   1        7.85       78.59     65.05 o 
  -1  18   1       99.54      102.97     68.02 o 
   0  18   1     1037.21     1040.00    111.68 o 
   1  18   1       11.88       82.13     64.18 o 
   2  18   1       14.59       31.71     63.37 o 
   3  18   1      199.19      269.36     82.61 o 
   4  18   1      729.29      495.13    146.66 o 
   5  18   1        0.48       55.17     72.73 o 
   6  18   1       90.71       22.20    115.29 o 
   7  18   1       25.74       56.42     89.38 o 
   8  18   1        0.36       42.88     99.47 o 
   9  18   1       39.20      -33.96     95.71 o 
  10  18   1      415.23      234.54    130.06 o 
  -9  19   1      472.15      623.94    257.85 o 
  -8  19   1      344.97      246.61    205.79 o 
  -7  19   1      462.79      449.66    224.97 o 
  -6  19   1      359.25      400.73    255.38 o 
  -5  19   1     1954.53     2182.84    420.62 o 
  -4  19   1      770.76      748.56    165.56 o 
  -3  19   1        3.25       -8.39    107.70 o 
  -2  19   1     2245.70     2461.90    184.59 o 
  -1  19   1      184.23      189.69     75.02 o 
   0  19   1      152.78      284.97     82.54 o 
   1  19   1       39.96       57.18     75.30 o 
   2  19   1     2140.95     2376.96    164.10 o 
   3  19   1      258.92      397.03     96.15 o 
   4  19   1        6.69      173.15     89.50 o 
   5  19   1      550.83      480.98    151.04 o 
   6  19   1      665.30      641.20    171.53 o 
   7  19   1     1286.41     1958.94    325.26 o 
   8  19   1      533.67      267.17    211.27 o 
   9  19   1      829.66      812.34    218.39 o 
  -8  20   1      831.69     1005.09    288.27 o 
  -7  20   1     1516.04      887.81    272.37 o 
  -6  20   1     1061.00     1254.72    295.12 o 
  -5  20   1      559.06      508.85    236.20 o 
  -4  20   1       24.75      -64.39    116.85 o 
  -3  20   1      772.38      772.28    212.23 o 
  -2  20   1       74.39      134.47    189.07 o 
  -1  20   1      475.14      500.82    117.70 o 
   0  20   1      207.97      205.56     87.04 o 
   1  20   1      770.64      545.12    105.68 o 
   2  20   1     1911.40     1922.95    152.25 o 
   3  20   1     1623.40     1881.02    179.12 o 
   4  20   1       23.53       60.14    123.88 o 
   5  20   1      917.26      974.13    258.95 o 
   6  20   1     1862.69     1841.94    325.53 o 
   7  20   1      728.46      289.09    206.88 o 
  -6  21   1     1178.36     1450.64    316.76 o 
  -5  21   1      183.75     -132.35    181.95 o 
  -4  21   1       44.47       60.28    192.09 o 
  -3  21   1       76.23      162.77    195.37 o 
  -2  21   1      940.83      754.37    243.05 o 
  -1  21   1       41.28       55.90    173.18 o 
   0  21   1        1.94      139.63    109.44 o 
   1  21   1      203.63      429.44    106.38 o 
   2  21   1     1655.44     1697.82    211.77 o 
   3  21   1      269.66       52.06    199.21 o 
   4  21   1       21.92      222.50    190.44 o 
   5  21   1        2.90      -73.16    168.79 o 
  -2  22   1      199.42      120.57    201.95 o 
  -1  22   1       75.83      210.99    213.73 o 
   0  22   1        7.97      131.53    193.73 o 
 -19   0   2     1954.49     1425.98    285.53 o 
 -18   0   2      740.87      602.95    139.62 o 
 -17   0   2       69.75       44.74     66.23 o 
 -16   0   2      284.54      205.03     60.99 o 
 -15   0   2     2222.48     2356.56    105.58 o 
 -14   0   2       41.11       44.53     44.94 o 
 -13   0   2     9534.59    10014.77    229.54 o 
 -12   0   2     1426.56     1487.11     82.38 o 
 -11   0   2     1068.18     1064.96     77.02 o 
 -10   0   2     1254.94     1031.91     79.34 o 
  -9   0   2     9024.29     8578.85    212.28 o 
  -8   0   2     2126.22     2158.37    101.19 o 
  -7   0   2      213.61      247.33     40.29 o 
  -6   0   2    12991.55    13307.21    256.21 o 
  -5   0   2     1428.36     1887.14     54.77 o 
  -4   0   2     1510.34     1390.78     42.96 o 
  -3   0   2     1442.11     1671.73     38.70 o 
  -2   0   2    14376.60    14963.03    267.88 o 
  -1   0   2     2273.15     1878.19     45.35 o 
   0   0   2    61434.56    61936.91   1151.67 o 
   1   0   2    10234.27     9533.42    147.72 o 
   2   0   2     1451.49     1403.59     72.48 o 
   3   0   2    15273.74    15776.18    277.69 o 
   4   0   2    20776.33    21153.87    368.04 o 
   5   0   2    34638.07    34459.20    573.90 o 
   6   0   2     8127.95     8065.66    294.06 o 
   7   0   2     2282.11     2021.79     81.68 o 
   8   0   2     5618.20     4716.58    132.78 o 
   9   0   2    10406.40    10466.67    225.33 o 
  10   0   2      501.06      621.78     67.80 o 
  11   0   2      788.37      875.87     70.04 o 
  12   0   2     1628.17     1721.86    114.78 o 
  13   0   2     5524.70     5435.77    161.53 o 
  14   0   2      138.55      117.79     50.39 o 
  15   0   2       20.24       30.06     52.83 o 
  16   0   2       64.68       47.84     57.87 o 
  17   0   2     1050.26      923.50    156.66 o 
  18   0   2      105.71       31.78    118.60 o 
 -18   1   2     1407.92     1863.11    207.13 o 
 -17   1   2       57.16       61.43     51.64 o 
 -16   1   2      493.09      338.05     52.71 o 
 -15   1   2        0.83       -4.24     31.30 o 
 -14   1   2     3744.06     3653.69     96.81 o 
 -13   1   2      166.67      120.72     28.80 o 
 -12   1   2       89.50       89.63     26.31 o 
 -11   1   2     2347.08     2520.40     75.66 o 
 -10   1   2     3616.14     3603.96    133.68 o 
  -9   1   2     6391.87     6232.86    113.86 o 
  -8   1   2      340.48      493.30     41.60 o 
  -7   1   2      875.34     1106.03     37.75 o 
  -6   1   2    28517.38    28227.64    275.35 o 
  -5   1   2    33555.47    33443.91    331.40 o 
  -4   1   2    16216.73    16920.42    176.26 o 
  -3   1   2     1532.07     1655.99     29.76 o 
  -2   1   2     3296.10     3313.18     43.21 o 
  -1   1   2    24845.82    26520.27    514.82 o 
   0   1   2     3666.29     3805.05     60.47 o 
   1   1   2     7561.81     7708.65     94.56 o 
   2   1   2      597.77      627.88     32.62 o 
   3   1   2     1127.00     1234.56     35.17 o 
   4   1   2       95.42      183.59     20.36 o 
   5   1   2    12264.84    11728.38    146.61 o 
   6   1   2      262.80      286.68     30.38 o 
   7   1   2     3983.26     3623.77     75.99 o 
   8   1   2     1447.87     1302.63     54.82 o 
   9   1   2       17.01       24.97     21.90 o 
  10   1   2     4426.67     4471.72     95.03 o 
  11   1   2      302.97      182.83     33.60 o 
  12   1   2      568.04      611.47     47.35 o 
  13   1   2      218.18      171.11     36.33 o 
  14   1   2       22.17       15.77     33.56 o 
  15   1   2      400.14      376.37     48.64 o 
  16   1   2      405.51      441.33     55.01 o 
  17   1   2       20.98        5.55     52.97 o 
  18   1   2        7.92      -58.52     68.07 o 
 -18   2   2      116.74       66.04     77.30 o 
 -17   2   2      208.34      181.57     71.78 o 
 -16   2   2      225.28      217.03     57.93 o 
 -15   2   2       22.82       42.72     35.44 o 
 -14   2   2      333.25      190.02     38.00 o 
 -13   2   2     2192.05     2336.21     77.41 o 
 -12   2   2      350.66      318.92     38.11 o 
 -11   2   2      365.29      359.88     36.24 o 
 -10   2   2      278.13      289.48     31.03 o 
  -9   2   2     6284.60     6233.28    100.15 o 
  -8   2   2     6135.61     6493.56     97.62 o 
  -7   2   2      781.05      864.56     52.08 o 
  -6   2   2     1972.49     2070.83     50.68 o 
  -5   2   2     5973.86     6370.06     86.76 o 
  -4   2   2      986.24      854.06     24.73 o 
  -3   2   2     2228.51     2510.04     39.58 o 
  -2   2   2     6716.86     7362.44     88.18 o 
  -1   2   2     6176.78     7162.16     92.47 o 
   0   2   2     5254.16     5158.09     90.34 o 
   1   2   2     3858.39     3812.96     54.79 o 
   2   2   2     1436.18     1698.20     63.85 o 
   3   2   2      445.80      403.00     24.82 o 
   4   2   2      483.16      471.90     25.64 o 
   5   2   2     5497.79     5476.58     87.46 o 
   6   2   2     4975.05     5205.83     89.23 o 
   7   2   2      625.75      456.33     37.01 o 
   8   2   2      619.66      447.85     37.80 o 
   9   2   2     2938.47     2960.61     77.82 o 
  10   2   2      126.06       95.98     28.20 o 
  11   2   2       33.71       60.27     26.82 o 
  12   2   2      919.60      894.21     81.20 o 
  13   2   2      575.60      612.65     55.77 o 
  14   2   2       41.78       52.89     38.90 o 
  15   2   2      144.82       66.51     39.59 o 
  16   2   2        3.06       -7.68     44.24 o 
  17   2   2       56.16      119.56     55.67 o 
  18   2   2       70.72       -1.68     72.37 o 
 -18   3   2      463.69      327.28    113.75 o 
 -17   3   2       11.57       92.57     90.26 o 
 -16   3   2      715.88      643.75    139.61 o 
 -15   3   2      344.19      402.39     63.98 o 
 -14   3   2     2709.97     2921.28     88.85 o 
 -13   3   2      133.40      160.70     34.64 o 
 -12   3   2      668.94      681.24     46.76 o 
 -11   3   2        9.51       12.74     24.58 o 
 -10   3   2      316.87      266.81     30.73 o 
  -9   3   2      290.00      324.28     30.05 o 
  -8   3   2      891.07     1055.07     42.81 o 
  -7   3   2     4789.08     4540.78     90.78 o 
  -6   3   2       25.16       19.53     16.59 o 
  -5   3   2     2544.90     2522.53     65.95 o 
  -4   3   2     8041.88     8658.98    103.90 o 
  -3   3   2     1832.84     1986.95     56.53 o 
  -2   3   2     6270.35     6217.83     82.56 o 
  -1   3   2     1639.88     1784.56     51.99 o 
   0   3   2     3246.80     3550.20     61.56 o 
   1   3   2        1.37      -29.46     14.73 o 
   2   3   2      293.55      235.93     22.68 o 
   3   3   2       30.68       50.07     17.30 o 
   4   3   2     1822.23     1758.87     44.42 o 
   5   3   2       40.16       26.33     16.20 o 
   6   3   2      875.96     1150.67     43.90 o 
   7   3   2      117.76       92.58     21.69 o 
   8   3   2     5137.12     4978.96     96.94 o 
   9   3   2      469.10      477.21     39.85 o 
  10   3   2      108.02       85.22     28.81 o 
  11   3   2       81.20       50.82     28.70 o 
  12   3   2      614.26      624.25     49.35 o 
  13   3   2      162.70      142.05     36.34 o 
  14   3   2       66.01       34.51     38.28 o 
  15   3   2       23.46       15.67     42.31 o 
  16   3   2       99.90      122.25     53.77 o 
  17   3   2      223.73      195.95     64.46 o 
  18   3   2       54.57      141.57    102.57 o 
 -18   4   2      870.98      771.20    120.35 o 
 -17   4   2     1103.81     1225.51    130.45 o 
 -16   4   2      821.36      524.04     96.54 o 
 -15   4   2     2557.37     2412.86    145.12 o 
 -14   4   2        8.52       -0.91     42.10 o 
 -13   4   2    10894.84    11119.33    169.85 o 
 -12   4   2     2542.39     2535.80     75.27 o 
 -11   4   2     1030.37      893.00     62.06 o 
 -10   4   2      983.74      987.82     46.62 o 
  -9   4   2    13630.35    13689.67    179.80 o 
  -8   4   2       58.64       44.00     19.61 o 
  -7   4   2       19.01       14.32     16.19 o 
  -6   4   2     1920.66     1766.27     66.27 o 
  -5   4   2      859.37      767.72     40.44 o 
  -4   4   2     5824.51     5618.23     92.00 o 
  -3   4   2     3998.81     4382.38     76.08 o 
  -2   4   2       15.45       -3.49     16.48 o 
  -1   4   2     8763.90     8746.08    111.24 o 
   0   4   2    35175.83    35436.19    440.46 o 
   1   4   2      244.51      151.32     24.29 o 
   2   4   2    12864.87    12891.14    191.91 o 
   3   4   2     2770.24     2740.67     72.57 o 
   4   4   2    20490.50    19326.53    254.54 o 
   5   4   2     5128.69     4743.18     86.97 o 
   6   4   2        1.17      -12.46     15.33 o 
   7   4   2     3935.21     3979.25     82.42 o 
   8   4   2      166.55      168.09     27.85 o 
   9   4   2     4684.80     4411.20     96.95 o 
  10   4   2      862.09      880.97     52.88 o 
  11   4   2     1955.65     1937.04     79.12 o 
  12   4   2      317.90      320.55     44.89 o 
  13   4   2     4838.23     4933.82    126.18 o 
  14   4   2      685.19      641.71     64.88 o 
  15   4   2       22.32       16.20     46.04 o 
  16   4   2      381.15      334.08     66.80 o 
  17   4   2     1524.68     1729.45    213.91 o 
  18   4   2      463.36      503.19    123.74 o 
 -18   5   2     2042.46     2048.73    188.30 o 
 -17   5   2      100.92       83.27     81.07 o 
 -16   5   2     1610.07     1633.92    257.84 o 
 -15   5   2     1189.95     1246.95    141.78 o 
 -14   5   2     5222.38     5615.64    264.40 o 
 -13   5   2      245.71      139.43     40.93 o 
 -12   5   2     3971.09     4200.71     93.86 o 
 -11   5   2       17.00       52.49     27.30 o 
 -10   5   2     4438.90     4431.36     93.39 o 
  -9   5   2     2867.33     3072.64     72.69 o 
  -8   5   2     9598.68     9970.00    149.15 o 
  -7   5   2      381.97      393.40     30.23 o 
  -6   5   2     8935.86     8639.65    137.29 o 
  -5   5   2     6773.98     6014.49    103.33 o 
  -4   5   2     7702.29     7638.00    117.40 o 
  -3   5   2        2.50        3.88     18.26 o 
  -2   5   2     6450.80     6315.78    112.43 o 
  -1   5   2     6385.34     5660.62     84.04 o 
   0   5   2      123.61      128.17     24.64 o 
   1   5   2     1069.45      924.34     42.97 o 
   2   5   2        8.05      -11.96     19.38 o 
   3   5   2     3519.68     2912.50    100.07 o 
   4   5   2     1110.68     1103.63     52.89 o 
   5   5   2     4039.89     3826.21     99.05 o 
   6   5   2     3276.13     3125.77     82.30 o 
   7   5   2     4205.79     4146.69     94.27 o 
   8   5   2    15057.05    14761.14    211.99 o 
   9   5   2       82.70       81.68     27.61 o 
  10   5   2     1427.27     1429.88     63.74 o 
  11   5   2       70.00       23.89     39.32 o 
  12   5   2     3380.92     3568.64    165.62 o 
  13   5   2      620.54      589.67     66.03 o 
  14   5   2      509.53      567.49     64.63 o 
  15   5   2      225.12      240.24     68.12 o 
  16   5   2     1011.17      992.39     94.98 o 
  17   5   2      442.12      270.49    130.83 o 
 -18   6   2      699.14      720.30    138.91 o 
 -17   6   2      913.97      754.84    115.49 o 
 -16   6   2     3044.15     3059.95    174.98 o 
 -15   6   2      539.82      568.50    135.48 o 
 -14   6   2       43.70      -26.09     79.13 o 
 -13   6   2     3311.65     3332.07    245.76 o 
 -12   6   2     1565.16     1541.40     86.55 o 
 -11   6   2      737.28      768.12     65.60 o 
 -10   6   2     3391.17     3591.90     96.89 o 
  -9   6   2     1911.41     1939.02     64.68 o 
  -8   6   2      766.52      757.73     47.47 o 
  -7   6   2     6154.30     6135.38    116.49 o 
  -6   6   2     5387.39     4969.04     97.77 o 
  -5   6   2       66.14        0.84     17.66 o 
  -4   6   2     2270.12     2356.27     69.67 o 
  -3   6   2    20272.10    20342.85    285.62 o 
  -2   6   2    14013.83    13917.64    184.80 o 
  -1   6   2      627.71      705.14     37.68 o 
   0   6   2    40486.12    41674.11    434.57 o 
   1   6   2     8522.68     8350.77    145.85 o 
   2   6   2     5375.50     5481.89    113.35 o 
   3   6   2     5227.93     4947.31    148.88 o 
   4   6   2    16134.10    16188.71    252.93 o 
   5   6   2     1667.70     1724.53     71.23 o 
   6   6   2     1187.93     1136.92     47.60 o 
   7   6   2     8381.71     7993.14    148.16 o 
   8   6   2     1086.70      998.93     57.23 o 
   9   6   2     4131.94     3968.27    125.10 o 
  10   6   2      824.99      601.76     67.68 o 
  11   6   2     1486.32     1351.32    116.12 o 
  12   6   2      384.78      369.45     76.87 o 
  13   6   2     4372.44     4604.06    163.02 o 
  14   6   2       37.11       48.76     48.91 o 
  15   6   2        6.71       38.50     53.43 o 
  16   6   2      152.39       53.49    127.87 o 
  17   6   2      846.97     1002.93    194.17 o 
 -18   7   2      106.81      209.53    113.07 o 
 -17   7   2      639.84      824.42    173.70 o 
 -16   7   2       27.29       46.59     96.39 o 
 -15   7   2      156.98      124.25     90.32 o 
 -14   7   2       47.06      106.25     71.73 o 
 -13   7   2        2.03     -104.59     52.30 o 
 -12   7   2        1.06      -43.95     57.20 o 
 -11   7   2      574.07      461.34     64.76 o 
 -10   7   2      411.18      382.12     51.10 o 
  -9   7   2        0.17       10.39     29.00 o 
  -8   7   2     1027.93     1258.22     57.77 o 
  -7   7   2     5003.05     4817.52    130.84 o 
  -6   7   2     1263.96     1200.35     49.71 o 
  -5   7   2       18.06       25.08     20.26 o 
  -4   7   2     1134.67     1515.68     60.81 o 
  -3   7   2      267.08      158.74     29.28 o 
  -2   7   2    15363.40    16611.21    218.78 o 
  -1   7   2     2578.35     2480.89     62.31 o 
   0   7   2     4835.53     4934.42     82.55 o 
   1   7   2      390.20      594.86     42.04 o 
   2   7   2     5806.51     5491.39    119.48 o 
   3   7   2     1547.86     1429.50     77.68 o 
   4   7   2      938.83     1118.37     59.78 o 
   5   7   2      576.16      582.97     49.14 o 
   6   7   2     5683.96     5379.71    137.15 o 
   7   7   2      448.20      558.92     55.35 o 
   8   7   2      102.31      108.52     36.81 o 
   9   7   2       93.10      135.52     44.15 o 
  10   7   2      584.45      571.04     70.39 o 
  11   7   2      668.01      604.68     83.46 o 
  12   7   2      196.68      202.88     54.50 o 
  13   7   2       43.31       82.80     52.91 o 
  14   7   2       71.26       80.40     55.35 o 
  15   7   2      350.48      272.99     82.17 o 
  16   7   2       68.62       51.81    116.92 o 
  17   7   2       31.76      167.39    137.45 o 
 -17   8   2      181.60      216.47    159.07 o 
 -16   8   2       80.80       76.97     82.33 o 
 -15   8   2       38.51       50.82     83.40 o 
 -14   8   2      176.24      196.84     80.30 o 
 -13   8   2      161.53      160.84     88.55 o 
 -12   8   2     4607.14     4973.35    210.39 o 
 -11   8   2      197.88      205.29     54.49 o 
 -10   8   2      706.02      782.74     67.75 o 
  -9   8   2      173.80      151.63     41.01 o 
  -8   8   2     1203.69     1277.91     75.72 o 
  -7   8   2     6047.83     6177.26    141.91 o 
  -6   8   2      533.08      521.27     63.31 o 
  -5   8   2       58.59      105.55     30.47 o 
  -4   8   2     6010.98     6305.29    133.69 o 
  -3   8   2    18514.74    18517.71    245.09 o 
  -2   8   2     2514.75     2874.13     70.03 o 
  -1   8   2     3499.92     4139.85     86.17 o 
   0   8   2     5397.26     5591.31     93.44 o 
   1   8   2    11763.27    11472.21    195.79 o 
   2   8   2     5118.75     5251.32    121.06 o 
   3   8   2     4022.59     4531.20    113.89 o 
   4   8   2     6717.06     7019.38    150.85 o 
   5   8   2     3270.96     3286.02    102.17 o 
   6   8   2     1205.29     1414.83     75.31 o 
   7   8   2     4479.07     4743.24    159.45 o 
   8   8   2      244.76      268.49     47.37 o 
   9   8   2      570.35      566.95     62.70 o 
  10   8   2      547.34      535.61     64.38 o 
  11   8   2      177.39      266.70     55.79 o 
  12   8   2       78.88       26.74     47.22 o 
  13   8   2       14.54       39.15     51.73 o 
  14   8   2     2511.45     2789.68    142.89 o 
  15   8   2       24.03      114.53     96.76 o 
  16   8   2      392.88      392.47    142.94 o 
  17   8   2        2.53      -83.61    145.37 o 
 -17   9   2       91.89      100.95    103.03 o 
 -16   9   2      114.31       48.82     95.73 o 
 -15   9   2      475.57      305.47    143.98 o 
 -14   9   2     1756.88     1780.13    165.59 o 
 -13   9   2      102.12       50.12     79.64 o 
 -12   9   2     1072.33     1049.99    177.86 o 
 -11   9   2        8.89       -6.61     53.17 o 
 -10   9   2     3689.77     4228.13    169.46 o 
  -9   9   2     1949.63     1797.45     89.16 o 
  -8   9   2       49.13       38.02     34.44 o 
  -7   9   2     5876.03     5907.40    143.45 o 
  -6   9   2     6632.70     6369.43    147.35 o 
  -5   9   2     4132.72     3944.93    108.97 o 
  -4   9   2     4099.48     4270.32    111.79 o 
  -3   9   2      276.62      203.60     27.36 o 
  -2   9   2     1021.57      993.34     45.43 o 
  -1   9   2     6613.40     6478.29    118.24 o 
   0   9   2      185.91      122.35     22.18 o 
   1   9   2     3082.22     3186.81     77.50 o 
   2   9   2     1359.15     1875.71     89.41 o 
   3   9   2    10013.87    10398.63    196.29 o 
   4   9   2     1746.39     1633.77     76.74 o 
   5   9   2     2402.89     2598.96     97.27 o 
   6   9   2     1376.85     1517.19     80.93 o 
   7   9   2     6427.65     6496.17    163.32 o 
   8   9   2     6790.73     7145.58    176.76 o 
   9   9   2      310.14      220.16     50.03 o 
  10   9   2     1992.61     1936.74    122.62 o 
  11   9   2     5036.42     5259.63    164.80 o 
  12   9   2      739.45      643.98     77.85 o 
  13   9   2      310.73      272.11     67.41 o 
  14   9   2     1528.50     1765.97    169.83 o 
  15   9   2      400.98      469.80    272.92 o 
  16   9   2      167.20      273.19    144.55 o 
 -16  10   2       65.41       80.00     99.18 o 
 -15  10   2      232.93      102.95     94.28 o 
 -14  10   2       81.97      165.73     85.52 o 
 -13  10   2     3441.06     3958.97    257.57 o 
 -12  10   2      118.89       40.34     69.11 o 
 -11  10   2      561.39      540.21    132.11 o 
 -10  10   2     3256.69     3301.87    179.77 o 
  -9  10   2     2736.41     2828.43    126.72 o 
  -8  10   2     1537.64     1323.01     78.30 o 
  -7  10   2     1125.20      873.83     66.21 o 
  -6  10   2     7283.51     7368.94    165.72 o 
  -5  10   2     1061.58     1163.92     68.67 o 
  -4  10   2     4900.07     4677.09    122.34 o 
  -3  10   2        6.77      -37.19     20.24 o 
  -2  10   2     5637.44     5412.15    108.87 o 
  -1  10   2       68.47       91.50     31.98 o 
   0  10   2    14757.11    14505.87    192.25 o 
   1  10   2     2067.58     2309.33     78.31 o 
   2  10   2     2809.40     2857.01     96.87 o 
   3  10   2     4616.88     4844.86    138.40 o 
   4  10   2    22396.91    22007.13    347.67 o 
   5  10   2     2430.81     2305.01    123.83 o 
   6  10   2      229.61      231.85     46.80 o 
   7  10   2      894.70      970.85     74.38 o 
   8  10   2     1121.18     1116.10     80.32 o 
   9  10   2     2448.73     2667.49    117.97 o 
  10  10   2     1348.16     1426.29     97.49 o 
  11  10   2      497.75      438.99     65.73 o 
  12  10   2      237.70      126.00     54.33 o 
  13  10   2     3725.39     3973.32    224.31 o 
  14  10   2        1.35      -55.67     98.50 o 
  15  10   2       60.20      139.50    217.29 o 
  16  10   2      386.60      529.17    184.96 o 
 -16  11   2       51.85        6.77     93.51 o 
 -15  11   2        3.58      158.15    134.82 o 
 -14  11   2      800.19      970.15    149.92 o 
 -13  11   2       48.27      151.04     81.80 o 
 -12  11   2      141.65       69.17     71.99 o 
 -11  11   2     2200.49     2284.58    211.56 o 
 -10  11   2      915.88      907.45    116.07 o 
  -9  11   2     1010.35     1025.80    114.05 o 
  -8  11   2     1294.76     1370.51    105.76 o 
  -7  11   2      480.24      540.55     94.65 o 
  -6  11   2       68.05       38.98     37.33 o 
  -5  11   2     6021.52     6377.96    154.74 o 
  -4  11   2     3677.31     3645.14    112.15 o 
  -3  11   2       60.44       24.48     30.92 o 
  -2  11   2     1490.36     1523.28     67.11 o 
  -1  11   2     1136.34     1095.28     48.25 o 
   0  11   2      235.74      226.05     28.96 o 
   1  11   2        5.76      -10.78     31.16 o 
   2  11   2     2832.44     3035.45    103.91 o 
   3  11   2      819.43     1064.67    118.63 o 
   4  11   2      678.24      639.11     62.38 o 
   5  11   2     4053.07     4019.36    126.91 o 
   6  11   2       40.91      -16.14     36.19 o 
   7  11   2     1321.20     1344.26     87.39 o 
   8  11   2     6177.57     6416.66    174.67 o 
   9  11   2     4242.61     4401.71    149.05 o 
  10  11   2      556.53      489.51     68.61 o 
  11  11   2     2728.68     2683.44    183.70 o 
  12  11   2     3730.56     3722.22    223.82 o 
  13  11   2       15.05       27.48     98.64 o 
  14  11   2      134.38      109.81    105.40 o 
  15  11   2     1135.82     1370.89    214.56 o 
 -16  12   2      824.94     1133.36    308.66 o 
 -15  12   2      466.46      306.81    109.32 o 
 -14  12   2       66.87       77.07     95.72 o 
 -13  12   2      280.52       91.31     86.02 o 
 -12  12   2     4381.84     4353.92    268.28 o 
 -11  12   2      189.40      166.19     85.87 o 
 -10  12   2     3993.91     3919.89    227.17 o 
  -9  12   2      294.65      297.94     82.62 o 
  -8  12   2      753.02      572.38     72.63 o 
  -7  12   2     1615.69     1606.18     88.50 o 
  -6  12   2     2613.15     2414.39    154.62 o 
  -5  12   2       25.96       23.88     37.01 o 
  -4  12   2       86.11       78.35     36.84 o 
  -3  12   2    12433.66    12234.72    230.11 o 
  -2  12   2      204.28      264.45     49.38 o 
  -1  12   2     2700.46     2764.36     74.95 o 
   0  12   2      797.35      838.02     60.15 o 
   1  12   2     7495.15     7090.31    192.13 o 
   2  12   2      206.50      201.53     43.37 o 
   3  12   2     6902.17     7203.86    172.49 o 
   4  12   2     1137.28     1122.61     77.00 o 
   5  12   2     3786.72     4027.89    131.67 o 
   6  12   2     1462.70     1366.96     88.52 o 
   7  12   2     6214.95     6453.48    175.99 o 
   8  12   2       65.90       36.21     42.46 o 
   9  12   2       96.66       77.73     48.14 o 
  10  12   2     4163.58     4282.60    158.20 o 
  11  12   2      220.74      309.41     63.83 o 
  12  12   2      430.38      434.37    103.66 o 
  13  12   2     1002.48     1034.05    143.85 o 
  14  12   2     2901.50     3344.91    278.50 o 
  15  12   2      269.33      486.31    157.56 o 
 -15  13   2      522.76      441.51    209.11 o 
 -14  13   2      130.66       66.56    115.71 o 
 -13  13   2       11.90      -61.08    107.59 o 
 -12  13   2      171.35      251.00     95.72 o 
 -11  13   2     1362.03     1563.81    154.03 o 
 -10  13   2      904.42      942.33    124.23 o 
  -9  13   2      876.94     1114.74    127.24 o 
  -8  13   2      449.22      324.32     80.54 o 
  -7  13   2     8088.46     7544.91    213.01 o 
  -6  13   2     5750.94     6373.81    166.65 o 
  -5  13   2       16.15       14.40     38.31 o 
  -4  13   2       92.58       39.17     38.31 o 
  -3  13   2     2049.25     2161.64    138.74 o 
  -2  13   2     3104.51     3082.92    124.60 o 
  -1  13   2       25.54       61.12     48.22 o 
   0  13   2      196.37      146.43     40.99 o 
   1  13   2        2.37       44.77     37.02 o 
   2  13   2     2557.49     2727.20    124.36 o 
   3  13   2       14.71       24.83     37.99 o 
   4  13   2      458.39      523.62     63.57 o 
   5  13   2      913.58      981.81     78.70 o 
   6  13   2     3223.71     3248.13    128.94 o 
   7  13   2      504.23      514.29     68.99 o 
   8  13   2     1304.22     1261.28     96.11 o 
   9  13   2     1343.58     1320.99     99.35 o 
  10  13   2     1339.98     1331.70    110.24 o 
  11  13   2     1898.65     1978.57    183.72 o 
  12  13   2      392.94      414.69    147.48 o 
  13  13   2      441.59      314.78    211.68 o 
  14  13   2       51.56      167.78    121.76 o 
 -14  14   2      718.52      688.25    138.10 o 
 -13  14   2      494.74      580.04    148.72 o 
 -12  14   2     1444.17     1411.11    262.72 o 
 -11  14   2        2.77       38.90     73.87 o 
 -10  14   2      314.90      192.75     83.69 o 
  -9  14   2      283.06      255.49     84.43 o 
  -8  14   2     1234.38     1249.10    128.66 o 
  -7  14   2      606.23      671.17    127.34 o 
  -6  14   2        5.66       43.04     46.32 o 
  -5  14   2       42.85       54.91     41.33 o 
  -4  14   2       18.40       21.25     38.65 o 
  -3  14   2     2092.14     2088.25     97.77 o 
  -2  14   2       81.56       76.18     51.94 o 
  -1  14   2     1427.81     1183.75    129.81 o 
   0  14   2       73.38       65.43     52.02 o 
   1  14   2     6477.03     6521.20    183.31 o 
   2  14   2     2048.86     2040.66     99.11 o 
   3  14   2     1452.47     1249.87     85.49 o 
   4  14   2     1936.92     1852.08    101.20 o 
   5  14   2     4266.77     4057.84    201.00 o 
   6  14   2     1364.52     1382.30    140.70 o 
   7  14   2        1.18       29.02     47.31 o 
   8  14   2      199.31      148.87     54.41 o 
   9  14   2     1647.05     1780.53    184.93 o 
  10  14   2     1215.14     1298.43    145.84 o 
  11  14   2       33.22       32.98     80.52 o 
  12  14   2       21.77       70.68    137.42 o 
  13  14   2      963.65     1340.87    201.65 o 
  14  14   2      966.44      817.23    298.40 o 
 -14  15   2       93.35      234.10    187.02 o 
 -13  15   2        9.81      -61.47     86.28 o 
 -12  15   2       61.19      -23.19     98.53 o 
 -11  15   2      948.65      852.53    133.53 o 
 -10  15   2      270.70      273.53     93.03 o 
  -9  15   2      411.71      322.96    189.28 o 
  -8  15   2      105.82       74.93     72.22 o 
  -7  15   2       20.32      -51.09     59.63 o 
  -6  15   2       84.63       82.17     83.97 o 
  -5  15   2     3037.56     3203.58    143.13 o 
  -4  15   2      225.51      186.12     52.16 o 
  -3  15   2        9.02       27.05     55.67 o 
  -2  15   2      863.90     1064.81    124.39 o 
  -1  15   2     2511.71     2712.29    180.83 o 
   0  15   2       76.95       71.46     53.21 o 
   1  15   2      820.74      948.78     96.37 o 
   2  15   2     2119.00     2078.45    211.60 o 
   3  15   2      912.28      789.64     76.69 o 
   4  15   2      166.19      120.27     48.66 o 
   5  15   2     1929.73     1866.58    118.68 o 
   6  15   2       98.36       73.22     48.85 o 
   7  15   2       66.95       60.26     52.32 o 
   8  15   2     1813.39     1723.79    115.33 o 
   9  15   2      257.33      244.55     76.49 o 
  10  15   2        0.30      -13.21     75.05 o 
  11  15   2       59.53       -0.39     97.11 o 
  12  15   2      805.79      926.39    174.70 o 
  13  15   2       32.27       19.89     96.92 o 
 -13  16   2      245.54      292.78    115.44 o 
 -12  16   2       13.98       73.39     96.19 o 
 -11  16   2       18.81      -36.32     95.38 o 
 -10  16   2     1590.09     1338.92    152.03 o 
  -9  16   2      155.63       60.18     85.21 o 
  -8  16   2      133.64      130.60     73.89 o 
  -7  16   2      263.40      217.55     80.32 o 
  -6  16   2     3726.56     3438.28    186.34 o 
  -5  16   2       12.98       79.81     67.77 o 
  -4  16   2       69.24       85.74     63.18 o 
  -3  16   2     4562.08     4338.45    172.92 o 
  -2  16   2     2052.74     1948.69    124.88 o 
  -1  16   2      781.39      955.22     99.09 o 
   0  16   2      254.41      356.37     71.99 o 
   1  16   2     1648.86     1569.69    116.13 o 
   2  16   2     1145.79     1046.79    104.76 o 
   3  16   2     3000.67     3103.28    160.26 o 
   4  16   2       68.85      116.72     50.88 o 
   5  16   2      816.61      979.76     89.26 o 
   6  16   2     2122.06     2078.21    256.87 o 
   7  16   2     1745.32     1772.36    116.33 o 
   8  16   2       45.47       -0.98     59.50 o 
   9  16   2       15.21       15.99     79.61 o 
  10  16   2      790.44      685.36    149.65 o 
  11  16   2       28.47        7.48     94.02 o 
  12  16   2       27.80      144.62    117.66 o 
 -12  17   2     1364.52     1242.39    200.37 o 
 -11  17   2      224.90      433.53    114.13 o 
 -10  17   2        0.45       80.85     88.47 o 
  -9  17   2      764.28      547.52     98.59 o 
  -8  17   2     2649.51     2661.33    163.11 o 
  -7  17   2     1785.74     1889.68    137.34 o 
  -6  17   2     2051.76     2250.03    323.89 o 
  -5  17   2       57.36      -12.46    100.36 o 
  -4  17   2     2323.76     1906.16    308.41 o 
  -3  17   2     1665.62     1445.26    214.26 o 
  -2  17   2     6630.27     6771.27    219.31 o 
  -1  17   2        9.44       98.65     64.25 o 
   0  17   2     1267.06     1546.66    120.89 o 
   1  17   2      467.37      493.26     99.31 o 
   2  17   2     9776.92     9667.14    272.23 o 
   3  17   2      457.98      633.40     93.31 o 
   4  17   2      720.98      591.31     91.67 o 
   5  17   2      601.73      569.54     80.13 o 
   6  17   2      384.12      360.71     74.39 o 
   7  17   2     2173.31     2489.06    168.30 o 
   8  17   2      192.89      184.00     95.20 o 
   9  17   2      126.95      -39.56     82.70 o 
  10  17   2      280.97      351.13    129.65 o 
  11  17   2     1108.74      848.26    169.56 o 
 -11  18   2      280.78      258.53    110.82 o 
 -10  18   2      194.94      239.42    101.50 o 
  -9  18   2      205.58      256.22     96.28 o 
  -8  18   2      963.29     1026.80    280.87 o 
  -7  18   2      273.71      394.92    154.91 o 
  -6  18   2      916.78      683.24    168.83 o 
  -5  18   2      153.94      158.46    114.07 o 
  -4  18   2       10.37        0.47     88.64 o 
  -3  18   2     4517.32     4865.29    301.91 o 
  -2  18   2       18.53       55.86     74.48 o 
  -1  18   2      265.95      365.64     81.77 o 
   0  18   2       79.72      142.72     69.66 o 
   1  18   2     5510.14     5466.35    205.34 o 
   2  18   2     1523.73     1573.52    133.12 o 
   3  18   2     1237.34     1173.35    115.80 o 
   4  18   2      383.85      426.55     91.50 o 
   5  18   2     1541.94     1426.68    130.52 o 
   6  18   2     1456.26     1582.52    163.48 o 
   7  18   2      160.56       92.15     86.40 o 
   8  18   2      259.40      198.24    114.54 o 
   9  18   2      103.77      193.52    110.75 o 
  10  18   2     1629.77     1437.73    664.63 o 
  -9  19   2      257.03       81.38    194.00 o 
  -8  19   2      136.24       -4.11    178.93 o 
  -7  19   2      572.37     1088.67    277.58 o 
  -6  19   2       35.50       66.04    179.48 o 
  -5  19   2       68.33      153.59    132.29 o 
  -4  19   2       28.19       71.74    126.36 o 
  -3  19   2      293.99      272.44    139.47 o 
  -2  19   2      111.96       98.67    107.09 o 
  -1  19   2      491.11      528.75    106.12 o 
   0  19   2      241.09      179.80     75.88 o 
   1  19   2       10.94       66.89     70.72 o 
   2  19   2       96.00      155.54     77.71 o 
   3  19   2       40.99       42.74     71.45 o 
   4  19   2      104.47      219.55     86.74 o 
   5  19   2      445.98      271.40    107.23 o 
   6  19   2       41.09     -111.22    113.85 o 
   7  19   2      137.43      102.48    192.36 o 
   8  19   2      119.30      135.86    130.02 o 
   9  19   2      843.95      954.93    174.48 o 
  -8  20   2        0.08     -243.33    171.81 o 
  -7  20   2       96.84      115.09    191.54 o 
  -6  20   2       28.06      -72.61    164.14 o 
  -5  20   2       80.17      -82.48    166.33 o 
  -4  20   2        0.10      106.59    166.60 o 
  -3  20   2        1.59      197.60    130.30 o 
  -2  20   2       53.76       16.05    222.64 o 
  -1  20   2      273.60      251.64    139.72 o 
   0  20   2      572.12      631.69    125.45 o 
   1  20   2      216.62      127.29     82.56 o 
   2  20   2       77.70      113.19     86.48 o 
   3  20   2      275.66      177.30     90.89 o 
   4  20   2        1.12      -88.07    101.62 o 
   5  20   2       41.35       36.44    166.88 o 
   6  20   2       82.76      -56.72    165.51 o 
   7  20   2      135.37      152.35    196.47 o 
  -6  21   2      126.28        1.37    200.85 o 
  -5  21   2       55.31       33.98    175.92 o 
  -4  21   2       34.12      403.08    224.97 o 
  -3  21   2        7.83     -136.46    178.38 o 
  -2  21   2       57.95      -81.66    166.05 o 
  -1  21   2       27.52      250.45    194.83 o 
   0  21   2      100.90      130.71    180.58 o 
   1  21   2      223.89      202.50    200.58 o 
   2  21   2      401.69      372.25    104.05 o 
   3  21   2        9.90      -45.01    115.86 o 
   4  21   2       17.79       12.33    189.35 o 
   5  21   2      597.78      687.51    245.24 o 
  -1  22   2      315.63      416.23    232.09 o 
   0  22   2       60.93      174.27    213.18 o 
 -19   1   3      303.27      244.22    130.27 o 
 -18   1   3      686.02      868.02    166.84 o 
 -17   1   3        9.25      -25.03     88.58 o 
 -16   1   3      446.04      359.20     65.36 o 
 -15   1   3      341.07      279.27     45.18 o 
 -14   1   3     1240.69     1163.65     68.17 o 
 -13   1   3      316.73      266.29     36.05 o 
 -12   1   3        3.53       19.59     26.89 o 
 -11   1   3        0.40       29.08     24.73 o 
 -10   1   3     1342.32     1268.56     80.25 o 
  -9   1   3     1917.38     1861.86     61.25 o 
  -8   1   3     1366.12     1383.80     47.05 o 
  -7   1   3      123.42       92.49     17.01 o 
  -6   1   3     7761.88     7722.79    104.76 o 
  -5   1   3     5480.82     4613.62     70.09 o 
  -4   1   3     2676.81     2912.98     45.25 o 
  -3   1   3     4667.10     5093.41     65.72 o 
  -2   1   3     1231.95     1376.67     34.60 o 
  -1   1   3      186.90      290.17     13.48 o 
   0   1   3       11.69        0.73      7.54 o 
   1   1   3     7788.59     7549.40    103.99 o 
   2   1   3     1440.16     1527.59     50.22 o 
   3   1   3     8585.49     8152.10    112.91 o 
   4   1   3      347.52      502.30     29.70 o 
   5   1   3     4708.15     4735.72     87.68 o 
   6   1   3      475.07      598.01     39.16 o 
   7   1   3     2484.91     2265.53     62.22 o 
   8   1   3      132.61       97.25     27.27 o 
   9   1   3      997.35      981.63     52.32 o 
  10   1   3       18.35       19.40     24.59 o 
  11   1   3       72.83       31.66     26.22 o 
  12   1   3     2087.94     2073.56     74.51 o 
  13   1   3      284.72      266.52     49.48 o 
  14   1   3      289.48      331.99     45.33 o 
  15   1   3       44.78       15.81     38.16 o 
  16   1   3      396.06      369.44     60.82 o 
  17   1   3      144.29      102.98     64.26 o 
  18   1   3      580.64      777.49    109.35 o 
 -19   2   3      583.83      423.42    151.23 o 
 -18   2   3      594.09      710.38    159.15 o 
 -17   2   3     2550.49     2845.05    209.88 o 
 -16   2   3      356.17      319.70     63.80 o 
 -15   2   3     1214.36     1316.31     88.20 o 
 -14   2   3     1708.12     1849.12     83.90 o 
 -13   2   3     5545.44     5853.07    109.85 o 
 -12   2   3     3498.17     3497.74     81.08 o 
 -11   2   3     3819.53     3623.25     77.88 o 
 -10   2   3     5350.90     5422.35     91.73 o 
  -9   2   3     4010.83     3488.29     72.65 o 
  -8   2   3     4448.16     4435.30     77.75 o 
  -7   2   3      462.60      568.93     29.38 o 
  -6   2   3     9224.32     8502.51    111.44 o 
  -5   2   3     2764.15     2302.24     41.04 o 
  -4   2   3    12578.06    12441.95    128.27 o 
  -3   2   3     3885.65     4177.55     50.84 o 
  -2   2   3     6559.49     6943.64    126.02 o 
  -1   2   3    11731.28    12000.96    133.55 o 
   0   2   3    13429.70    12293.93    140.69 o 
   1   2   3      895.05      914.25     32.25 o 
   2   2   3    18781.67    17019.15    195.25 o 
   3   2   3     6236.24     6528.10     92.18 o 
   4   2   3    18150.31    17646.52    200.37 o 
   5   2   3     2234.99     2386.37     57.42 o 
   6   2   3     2455.85     2354.51     73.43 o 
   7   2   3    10497.70    10041.70    146.77 o 
   8   2   3     3974.65     3734.85     85.45 o 
   9   2   3     2685.20     2604.50     76.94 o 
  10   2   3     1138.29      994.87     56.06 o 
  11   2   3     2922.67     3110.14     89.03 o 
  12   2   3        7.98       20.55     28.41 o 
  13   2   3     4291.38     4489.29    106.42 o 
  14   2   3        9.60       -9.71     33.24 o 
  15   2   3      327.50      326.79     53.88 o 
  16   2   3        6.36       22.07     47.92 o 
  17   2   3     1588.76     1787.82    132.38 o 
 -18   3   3     1564.92     1514.75    163.00 o 
 -17   3   3      131.25       94.90     96.15 o 
 -16   3   3       80.24      107.19     69.29 o 
 -15   3   3      100.66       93.96     50.60 o 
 -14   3   3     7698.98     7879.23    164.59 o 
 -13   3   3     1370.32     1335.15     59.61 o 
 -12   3   3     1576.98     1612.36     59.70 o 
 -11   3   3       15.73       49.48     25.51 o 
 -10   3   3     3747.32     3612.86     77.00 o 
  -9   3   3      944.33     1011.04     41.83 o 
  -8   3   3     6023.36     5898.18     90.37 o 
  -7   3   3      511.37      452.69     26.23 o 
  -6   3   3    20370.29    20959.86    225.62 o 
  -5   3   3      306.90      555.40     22.57 o 
  -4   3   3      858.69      739.08     24.56 o 
  -3   3   3     5628.60     6039.05     75.93 o 
  -2   3   3      419.93      444.42     17.56 o 
  -1   3   3      497.41      684.47     21.15 o 
   0   3   3       16.90       -8.53     12.77 o 
   1   3   3      951.89     1160.52     38.27 o 
   2   3   3     1135.99     1123.00     40.47 o 
   3   3   3    11448.54    10955.50    143.32 o 
   4   3   3      259.78      109.40     23.24 o 
   5   3   3    13263.85    12813.27    162.64 o 
   6   3   3     1296.77     1041.62     44.70 o 
   7   3   3     8785.25     8273.81    129.72 o 
   8   3   3     1284.30     1243.13     53.72 o 
   9   3   3     2083.16     2206.98     72.03 o 
  10   3   3      107.30      113.89     30.49 o 
  11   3   3      461.48      376.42     43.09 o 
  12   3   3     4358.46     4416.43    108.72 o 
  13   3   3       14.47        3.06     33.58 o 
  14   3   3       18.79       35.81     41.65 o 
  15   3   3      224.45      213.74     53.26 o 
  16   3   3      563.12      536.41     66.80 o 
  17   3   3      239.68      302.14     71.71 o 
 -18   4   3      579.09      581.64    164.91 o 
 -17   4   3      237.86      141.40    106.71 o 
 -16   4   3       32.11      123.16     72.62 o 
 -15   4   3     1289.26     1491.61    120.36 o 
 -14   4   3      392.92      267.70     53.88 o 
 -13   4   3     4232.92     4476.50    114.26 o 
 -12   4   3      122.31      136.08     31.68 o 
 -11   4   3      806.59      900.00     46.82 o 
 -10   4   3     3741.13     4019.04     81.60 o 
  -9   4   3     3067.61     3081.76     73.44 o 
  -8   4   3     3509.41     3514.87     73.02 o 
  -7   4   3        1.83        6.68     16.35 o 
  -6   4   3     9227.19     9402.19    142.08 o 
  -5   4   3      662.83      438.42     28.90 o 
  -4   4   3    12109.81    12510.40    142.64 o 
  -3   4   3       54.02       64.84     18.94 o 
  -2   4   3    16692.44    16609.46    175.43 o 
  -1   4   3    31926.10    32896.78    321.09 o 
   0   4   3    16402.86    15770.17    219.22 o 
   1   4   3     4043.42     3184.13     73.98 o 
   2   4   3     6826.98     6634.04    121.71 o 
   3   4   3      930.24     1244.48     53.18 o 
   4   4   3     5089.37     4676.05     84.10 o 
   5   4   3      112.16       40.96     18.40 o 
   6   4   3      361.07      246.17     26.23 o 
   7   4   3    16032.11    15718.54    202.89 o 
   8   4   3       38.39       -4.18     20.65 o 
   9   4   3      445.37      383.22     38.77 o 
  10   4   3      711.08      809.53     51.99 o 
  11   4   3     5898.45     5924.79    125.89 o 
  12   4   3        6.45       31.54     35.92 o 
  13   4   3      732.51      805.84     74.82 o 
  14   4   3      240.57      218.76     50.43 o 
  15   4   3      622.35      524.43     69.25 o 
  16   4   3      358.20      286.83     60.23 o 
  17   4   3      759.67      633.84     85.19 o 
 -18   5   3      137.47      244.25    108.90 o 
 -17   5   3       82.90      184.25     88.56 o 
 -16   5   3       51.10       54.55     70.91 o 
 -15   5   3       14.57      -47.17     62.39 o 
 -14   5   3      126.43      102.44     59.77 o 
 -13   5   3      120.74       38.65     57.28 o 
 -12   5   3      307.41      355.57     42.33 o 
 -11   5   3      123.16      107.75     28.04 o 
 -10   5   3     2243.93     2289.58     62.82 o 
  -9   5   3       50.50       19.74     22.25 o 
  -8   5   3        3.32       21.82     26.67 o 
  -7   5   3     7763.98     7448.60    147.58 o 
  -6   5   3     3913.43     3950.71     82.54 o 
  -5   5   3     2085.27     1917.34     52.79 o 
  -4   5   3     6455.00     7702.30    107.74 o 
  -3   5   3     5280.42     5291.02     76.53 o 
  -2   5   3     6916.04     7115.80     93.47 o 
  -1   5   3       97.74      209.09     20.80 o 
   0   5   3     5293.47     5254.10     90.37 o 
   1   5   3     1566.74     1604.75     56.05 o 
   2   5   3       22.36       66.99     29.66 o 
   3   5   3      465.67      600.72     41.67 o 
   4   5   3       10.67        8.31     19.49 o 
   5   5   3      170.05      184.66     23.68 o 
   6   5   3     2396.64     2181.55     63.06 o 
   7   5   3     7920.19     8286.39    162.25 o 
   8   5   3       47.74       23.83     23.13 o 
   9   5   3       58.40       79.83     29.62 o 
  10   5   3      801.42      901.10     63.82 o 
  11   5   3       82.77       85.08     36.89 o 
  12   5   3      266.20      217.41     46.21 o 
  13   5   3     1073.80     1038.96     85.46 o 
  14   5   3      188.91      122.92     48.77 o 
  15   5   3       60.39       43.17     51.86 o 
  16   5   3       22.60      -16.08     63.54 o 
  17   5   3      472.86      468.60    101.50 o 
 -18   6   3      285.14      424.50    118.39 o 
 -17   6   3      624.78      556.99    109.25 o 
 -16   6   3      371.85      397.95     93.48 o 
 -15   6   3      111.69      -24.50     62.77 o 
 -14   6   3        9.22      -78.56     51.73 o 
 -13   6   3     1539.19     1582.98    135.24 o 
 -12   6   3      826.01      746.81    113.12 o 
 -11   6   3        7.43       51.24     37.15 o 
 -10   6   3      566.50      468.76     45.72 o 
  -9   6   3     1828.26     1876.53     69.27 o 
  -8   6   3     3242.58     3319.92    148.89 o 
  -7   6   3      627.70      547.70     38.42 o 
  -6   6   3     1074.72     1161.92     46.90 o 
  -5   6   3     7161.67     8137.47    129.45 o 
  -4   6   3      785.16      987.65     54.77 o 
  -3   6   3     4620.88     4653.97     79.76 o 
  -2   6   3     1814.55     1693.83     45.73 o 
  -1   6   3     3601.94     3760.18     69.58 o 
   0   6   3    13483.51    14400.49    175.44 o 
   1   6   3     2449.99     1951.12     66.66 o 
   2   6   3       11.04       67.69     24.94 o 
   3   6   3     4525.48     4599.77    108.38 o 
   4   6   3     4679.84     4282.83    107.14 o 
   5   6   3     2884.70     2792.05     88.83 o 
   6   6   3     1614.58     1462.63     55.30 o 
   7   6   3      820.17      909.60     54.86 o 
   8   6   3     1211.93     1074.37     71.74 o 
   9   6   3     4233.27     4192.57    131.33 o 
  10   6   3       60.75       71.64     39.51 o 
  11   6   3      523.81      420.24     62.17 o 
  12   6   3       60.04      -12.18     42.63 o 
  13   6   3     1590.38     1627.02    109.30 o 
  14   6   3      196.12      217.40     64.21 o 
  15   6   3      309.54      310.49     68.20 o 
  16   6   3       58.53       28.17     70.12 o 
  17   6   3      291.92      320.83    253.88 o 
 -18   7   3     2427.64     2516.65    310.42 o 
 -17   7   3       25.52       82.41     89.72 o 
 -16   7   3      344.92      200.09     87.87 o 
 -15   7   3       74.54       92.19     67.27 o 
 -14   7   3     6450.80     6747.93    226.32 o 
 -13   7   3      787.15      762.68    137.55 o 
 -12   7   3      261.01      254.53     95.58 o 
 -11   7   3      526.24      638.03     91.06 o 
 -10   7   3     5453.24     5692.55    143.71 o 
  -9   7   3     1073.88     1205.92     68.40 o 
  -8   7   3      628.06      618.55     44.54 o 
  -7   7   3     2802.00     3110.41     80.01 o 
  -6   7   3     5186.36     4635.47     95.40 o 
  -5   7   3    31005.57    32647.83    393.95 o 
  -4   7   3        3.34       52.26     20.80 o 
  -3   7   3      488.68      459.68     29.67 o 
  -2   7   3     7068.77     7234.18    125.15 o 
  -1   7   3    57231.14    58699.57    604.87 o 
   0   7   3      143.64      485.47     31.06 o 
   1   7   3        3.51       15.93     22.10 o 
   2   7   3      523.66      546.14     47.76 o 
   3   7   3    29368.59    28959.74    405.51 o 
   4   7   3     2990.09     3071.10     93.49 o 
   5   7   3     1420.92     1362.28     70.10 o 
   6   7   3      627.40      675.88     56.43 o 
   7   7   3      568.60      607.56     57.79 o 
   8   7   3    13182.65    12904.55    247.47 o 
   9   7   3      270.96      202.99     45.51 o 
  10   7   3      294.58      271.43     53.67 o 
  11   7   3      356.23      225.77     53.92 o 
  12   7   3     2993.82     3260.73    207.38 o 
  13   7   3       17.92       34.04     48.27 o 
  14   7   3        6.84      -14.27     51.40 o 
  15   7   3       79.52       60.39     60.02 o 
  16   7   3      308.56      740.53    282.37 o 
  17   7   3      187.25      260.44    228.12 o 
 -17   8   3      180.94       67.91     98.30 o 
 -16   8   3       91.24       81.38     84.33 o 
 -15   8   3     1204.90     1174.64    152.78 o 
 -14   8   3      170.45      115.75     67.50 o 
 -13   8   3     2341.78     2718.65    173.48 o 
 -12   8   3      508.15      469.28     89.72 o 
 -11   8   3     1111.92      978.66    147.87 o 
 -10   8   3     3226.11     3657.04    137.91 o 
  -9   8   3     4809.22     5050.91    132.92 o 
  -8   8   3       20.28       15.75     51.61 o 
  -7   8   3        1.43      -16.54     26.43 o 
  -6   8   3    12648.21    12104.28    183.80 o 
  -5   8   3       99.63      125.42     25.81 o 
  -4   8   3     2605.26     2845.76     71.86 o 
  -3   8   3      552.02      771.55     37.48 o 
  -2   8   3    21830.35    21268.90    252.52 o 
  -1   8   3      964.02     1316.76     68.15 o 
   0   8   3    33418.53    34480.84    378.68 o 
   1   8   3      734.56      860.12     52.83 o 
   2   8   3     5454.34     5988.26    132.92 o 
   3   8   3    17836.85    18863.18    294.82 o 
   4   8   3    15835.40    14752.22    250.72 o 
   5   8   3      341.01      273.17     42.48 o 
   6   8   3      144.46      161.67     45.57 o 
   7   8   3    17378.67    17975.39    309.05 o 
   8   8   3     2400.84     2292.00    104.25 o 
   9   8   3     2264.73     2276.55    118.10 o 
  10   8   3       50.57       25.10     40.29 o 
  11   8   3      228.46      287.69     58.91 o 
  12   8   3      359.83      357.21     78.30 o 
  13   8   3     1623.11     1694.30    115.67 o 
  14   8   3      383.66      239.21     70.34 o 
  15   8   3      551.10      484.02    112.06 o 
  16   8   3      220.18      446.96    155.81 o 
 -17   9   3       11.09       65.26    148.22 o 
 -16   9   3      523.46      570.18    109.11 o 
 -15   9   3      955.05     1127.14    127.33 o 
 -14   9   3        8.55       23.97     67.55 o 
 -13   9   3       39.84       14.11     65.05 o 
 -12   9   3      643.06      510.14     95.25 o 
 -11   9   3     1641.54     1461.89    132.05 o 
 -10   9   3      462.98      445.84    111.99 o 
  -9   9   3       47.21       60.86     46.83 o 
  -8   9   3     2524.35     2412.08     93.56 o 
  -7   9   3     1593.29     1449.91    102.71 o 
  -6   9   3      443.31      463.23     48.60 o 
  -5   9   3      749.29      852.27     44.57 o 
  -4   9   3     4237.19     4258.09     92.17 o 
  -3   9   3     1305.56     1533.08     51.78 o 
  -2   9   3     1734.44     1399.65     63.25 o 
  -1   9   3     4878.08     4451.46     86.75 o 
   0   9   3       15.67       12.75     19.42 o 
   1   9   3     1480.10     1624.46     64.97 o 
   2   9   3     4856.71     5018.60    135.44 o 
   3   9   3      125.34      223.99     61.40 o 
   4   9   3      266.54      229.41     41.31 o 
   5   9   3     1241.79     1265.22     74.88 o 
   6   9   3     2716.31     2668.71    105.07 o 
   7   9   3      309.11      322.76     66.89 o 
   8   9   3      288.92      247.62     50.44 o 
   9   9   3      309.51      256.69     53.61 o 
  10   9   3      486.82      425.98     63.01 o 
  11   9   3     1698.17     1681.01    107.68 o 
  12   9   3      379.38      496.21     73.12 o 
  13   9   3       79.39       76.14     55.06 o 
  14   9   3      988.88      798.04     98.47 o 
  15   9   3     1440.86     1430.51    209.20 o 
  16   9   3       32.20      -37.08    113.97 o 
 -17  10   3      326.88      141.04    110.00 o 
 -16  10   3     1621.09     1645.70    331.58 o 
 -15  10   3       41.19      116.43     79.80 o 
 -14  10   3        1.61      -14.64     69.57 o 
 -13  10   3      402.84      444.31    103.79 o 
 -12  10   3     4167.09     4184.52    211.98 o 
 -11  10   3      362.21      296.99     84.73 o 
 -10  10   3        2.78       40.94     76.96 o 
  -9  10   3      150.89      121.22     66.61 o 
  -8  10   3     5545.12     6078.85    175.90 o 
  -7  10   3     2621.64     2856.12    101.38 o 
  -6  10   3     1115.99     1238.95     70.48 o 
  -5  10   3     1329.99     1166.06     65.71 o 
  -4  10   3      464.62      471.10     47.80 o 
  -3  10   3    11271.00    11183.89    162.66 o 
  -2  10   3     2622.11     2597.12     78.64 o 
  -1  10   3       13.02        3.47     20.23 o 
   0  10   3      537.06      492.29     35.95 o 
   1  10   3     5710.97     5501.90    112.50 o 
   2  10   3      284.89      259.39     42.89 o 
   3  10   3      153.12      137.80     39.67 o 
   4  10   3      182.56      156.01     39.73 o 
   5  10   3      191.17      175.97     42.21 o 
   6  10   3    17175.72    16939.60    301.63 o 
   7  10   3      297.50      294.65     50.87 o 
   8  10   3     1845.41     1979.63    102.89 o 
   9  10   3      230.14      332.75     60.25 o 
  10  10   3     8327.40     8276.16    213.03 o 
  11  10   3       66.84       32.27     46.89 o 
  12  10   3       19.28       26.13     51.38 o 
  13  10   3        6.06      -45.57     54.31 o 
  14  10   3     3303.48     3353.60    271.29 o 
  15  10   3       27.37      104.73    114.66 o 
  16  10   3      298.28      284.69    147.27 o 
 -16  11   3       35.10      -97.13     82.06 o 
 -15  11   3      972.11      742.98    134.09 o 
 -14  11   3     2092.30     2319.56    167.06 o 
 -13  11   3     1483.13     1647.88    197.24 o 
 -12  11   3      496.50      667.11    111.51 o 
 -11  11   3      609.77      611.43    239.12 o 
 -10  11   3     3363.90     3524.03    190.36 o 
  -9  11   3     2830.39     2980.16    169.70 o 
  -8  11   3      130.91       -6.92     54.26 o 
  -7  11   3      808.53      912.39     78.44 o 
  -6  11   3      310.64      346.26     49.48 o 
  -5  11   3     7050.97     6832.70    157.92 o 
  -4  11   3     3167.30     3391.95    135.76 o 
  -3  11   3      203.83      186.30     37.42 o 
  -2  11   3     7670.14     7494.92    128.02 o 
  -1  11   3     4319.36     4486.64     94.56 o 
   0  11   3     1705.01     1710.07     58.61 o 
   1  11   3      107.35      147.32     39.50 o 
   2  11   3     4728.30     4606.66    128.06 o 
   3  11   3    10361.94    10134.59    207.51 o 
   4  11   3       67.97      155.49     42.10 o 
   5  11   3      177.56      117.54     70.15 o 
   6  11   3      580.27      420.25     58.37 o 
   7  11   3     1115.45     1136.33     82.85 o 
   8  11   3     1778.81     1913.30    170.03 o 
   9  11   3     1151.30     1034.38     87.97 o 
  10  11   3      131.88      103.91     50.71 o 
  11  11   3      385.61      250.02     70.49 o 
  12  11   3      752.50      895.46    117.47 o 
  13  11   3     1228.13     1089.13    147.77 o 
  14  11   3      198.87      153.31    193.87 o 
  15  11   3       13.79      -68.46    111.26 o 
 -16  12   3       12.92      -34.99     86.62 o 
 -15  12   3       87.23       73.45     99.97 o 
 -14  12   3       16.04      -34.01     75.55 o 
 -13  12   3      724.53      921.07    116.17 o 
 -12  12   3      554.46      565.14    111.00 o 
 -11  12   3      347.09      409.60     97.24 o 
 -10  12   3      457.40      392.72     87.39 o 
  -9  12   3      381.71      447.21     96.11 o 
  -8  12   3      610.77      487.04     86.89 o 
  -7  12   3      333.21      362.64     62.08 o 
  -6  12   3      858.98      856.52     91.24 o 
  -5  12   3      388.48      304.32     50.02 o 
  -4  12   3       17.68       10.55     33.05 o 
  -3  12   3       15.98      -14.59     30.02 o 
  -2  12   3      988.39      894.84     55.96 o 
  -1  12   3      190.89      204.62     32.43 o 
   0  12   3     1219.02     1423.24     87.19 o 
   1  12   3     2415.68     2672.76    122.18 o 
   2  12   3      623.85      777.44     66.09 o 
   3  12   3     1751.75     1717.96     89.52 o 
   4  12   3       35.18       44.28     40.73 o 
   5  12   3     1509.84     1489.55    139.17 o 
   6  12   3      795.74      889.46     77.87 o 
   7  12   3     1168.03     1205.96     88.98 o 
   8  12   3       77.55       82.85     47.15 o 
   9  12   3     4589.15     4733.15    162.95 o 
  10  12   3        1.37       16.32     48.25 o 
  11  12   3      112.84      164.56     60.86 o 
  12  12   3      126.78      195.30     76.08 o 
  13  12   3     2925.08     3614.26    278.51 o 
  14  12   3        2.71       -2.11    111.46 o 
  15  12   3       96.61       13.34    149.20 o 
 -15  13   3      185.67      194.01    109.70 o 
 -14  13   3      881.68      534.72    121.39 o 
 -13  13   3       20.75       93.52     82.65 o 
 -12  13   3        5.08       60.71     68.03 o 
 -11  13   3      701.66      605.74    161.36 o 
 -10  13   3     2097.79     2104.69    170.71 o 
  -9  13   3       33.79      -49.42     70.68 o 
  -8  13   3      962.28      961.54    115.01 o 
  -7  13   3       99.06        6.00     56.90 o 
  -6  13   3       83.38       44.63     44.73 o 
  -5  13   3       32.38       44.35     36.49 o 
  -4  13   3     1268.12     1377.83     81.79 o 
  -3  13   3      495.65      576.65     71.38 o 
  -2  13   3        6.16       51.84     34.83 o 
  -1  13   3       71.65       21.06     55.07 o 
   0  13   3       62.34       54.01     37.18 o 
   1  13   3     1921.15     1798.69    123.61 o 
   2  13   3     1325.98     1268.29     98.74 o 
   3  13   3       15.45       24.16     37.68 o 
   4  13   3      165.38      251.43     52.24 o 
   5  13   3     1489.82     1403.98     91.66 o 
   6  13   3      724.34      697.47     74.15 o 
   7  13   3       14.26      -11.20     43.48 o 
   8  13   3     3125.28     3125.36    137.26 o 
   9  13   3      445.39      450.92     69.71 o 
  10  13   3       25.34       42.79     53.27 o 
  11  13   3        4.85       10.10     59.17 o 
  12  13   3      778.30      695.91    127.02 o 
  13  13   3       32.06       56.97    106.63 o 
  14  13   3      673.08      589.26    161.12 o 
 -14  14   3       26.19      -59.93     92.12 o 
 -13  14   3      145.37       94.20     85.06 o 
 -12  14   3     1821.89     1570.04    144.67 o 
 -11  14   3      104.49       63.31     67.70 o 
 -10  14   3      931.56     1023.96    121.84 o 
  -9  14   3       38.79       -4.45     67.75 o 
  -8  14   3     4176.56     4440.57    235.32 o 
  -7  14   3     1222.10     1603.25    115.53 o 
  -6  14   3     1237.71     1201.80     99.54 o 
  -5  14   3      726.23      604.71     66.76 o 
  -4  14   3     1319.40     1522.38    113.12 o 
  -3  14   3     3743.97     4192.04    117.16 o 
  -2  14   3      171.02      181.52     54.56 o 
  -1  14   3     2946.04     2713.01    130.09 o 
   0  14   3     1692.04     1858.86    168.29 o 
   1  14   3     4027.16     4083.05    132.46 o 
   2  14   3      595.84      657.19     68.14 o 
   3  14   3     2281.95     2322.49    127.82 o 
   4  14   3     2517.50     2487.09    115.41 o 
   5  14   3     1489.60     1403.61     95.32 o 
   6  14   3     2046.27     2019.51    111.64 o 
   7  14   3     1182.93     1038.63     91.58 o 
   8  14   3        9.83       -0.68     47.35 o 
   9  14   3       91.93       83.70     56.84 o 
  10  14   3     2482.27     2693.26    142.70 o 
  11  14   3      220.85      272.81    106.82 o 
  12  14   3       34.95      -75.07     85.61 o 
  13  14   3       86.28      -68.37    107.37 o 
 -14  15   3      107.01       92.36    106.90 o 
 -13  15   3      504.18      667.56    133.04 o 
 -12  15   3        0.33      -56.50     76.83 o 
 -11  15   3     1899.87     2125.61    219.90 o 
 -10  15   3      303.51      292.72     83.94 o 
  -9  15   3       59.45       23.95     62.77 o 
  -8  15   3      101.48      154.23     69.03 o 
  -7  15   3     1126.66     1159.56    107.25 o 
  -6  15   3     4148.28     4365.61    253.44 o 
  -5  15   3      643.20      628.42     82.23 o 
  -4  15   3     2962.70     2983.92    156.84 o 
  -3  15   3     1140.42     1095.68    133.33 o 
  -2  15   3     4294.98     4147.81    159.92 o 
  -1  15   3       27.03       -0.94     49.13 o 
   0  15   3     2898.73     3450.14    206.93 o 
   1  15   3       23.89       65.02     55.65 o 
   2  15   3     6043.92     6193.83    170.54 o 
   3  15   3     1249.52     1217.83     90.11 o 
   4  15   3      192.88      193.57     54.49 o 
   5  15   3      117.64       84.94     71.44 o 
   6  15   3     2319.70     2351.63    122.60 o 
   7  15   3      597.26      704.02     80.94 o 
   8  15   3      329.66      231.76     91.25 o 
   9  15   3     1116.77     1157.36    106.02 o 
  10  15   3      831.94      664.91    121.89 o 
  11  15   3     1387.06     1651.84    203.75 o 
  12  15   3      273.95      421.33    140.59 o 
  13  15   3      118.85      197.90    130.35 o 
 -13  16   3      154.75      185.17    104.38 o 
 -12  16   3       61.97      159.73     96.82 o 
 -11  16   3      134.14       42.44     86.19 o 
 -10  16   3      134.11       63.81     77.16 o 
  -9  16   3      812.12      808.19    105.99 o 
  -8  16   3      389.61      488.19     93.30 o 
  -7  16   3     3178.43     3000.69    171.79 o 
  -6  16   3     1055.78      975.35    101.47 o 
  -5  16   3      548.78      779.52    147.34 o 
  -4  16   3      147.87      309.72    118.79 o 
  -3  16   3     6149.98     6080.18    305.18 o 
  -2  16   3       34.20      178.47     63.07 o 
  -1  16   3        3.38       -6.12     55.02 o 
   0  16   3      791.46      696.21    161.72 o 
   1  16   3     6480.05     6844.21    217.71 o 
   2  16   3      349.75      297.68     72.56 o 
   3  16   3      237.68      227.31     56.19 o 
   4  16   3      145.36      101.53     53.85 o 
   5  16   3     2958.07     3030.84    138.05 o 
   6  16   3     1013.82     1077.91    105.34 o 
   7  16   3       23.81       35.16     83.90 o 
   8  16   3      404.28      414.89     77.17 o 
   9  16   3     1433.53     1262.95    149.87 o 
  10  16   3     1130.80      987.08    173.09 o 
  11  16   3       26.70      139.06    112.19 o 
  12  16   3     1090.54      959.46    181.83 o 
 -12  17   3      285.07      288.31    105.11 o 
 -11  17   3       27.10      -60.19     81.98 o 
 -10  17   3        4.56       56.76     85.91 o 
  -9  17   3      527.03      560.16    114.03 o 
  -8  17   3        6.81        8.88     65.97 o 
  -7  17   3      543.41      556.88    109.97 o 
  -6  17   3       53.96        9.30    108.07 o 
  -5  17   3     1274.18     1381.54    191.99 o 
  -4  17   3       92.84     -114.37     86.45 o 
  -3  17   3       13.52        6.34    149.34 o 
  -2  17   3      820.29      725.04    108.43 o 
  -1  17   3     1687.40     1483.91    122.96 o 
   0  17   3      127.51      159.33     68.20 o 
   1  17   3      185.70      270.98     90.18 o 
   2  17   3      354.32      315.65     75.27 o 
   3  17   3      464.57      402.22     83.80 o 
   4  17   3      616.15      575.17     99.04 o 
   5  17   3      316.16      329.87     73.77 o 
   6  17   3       15.28       78.48     58.84 o 
   7  17   3      260.89      165.95     66.49 o 
   8  17   3      377.83      152.65    146.89 o 
   9  17   3      143.14      -72.90    194.69 o 
  10  17   3       18.37      -16.40     98.00 o 
  11  17   3       12.86      -81.84    147.15 o 
 -11  18   3        8.67       14.87     91.35 o 
 -10  18   3      407.26      316.60    105.14 o 
  -9  18   3      384.17      186.05     93.07 o 
  -8  18   3      136.43      -52.61    175.92 o 
  -7  18   3       66.28       89.60    329.09 o 
  -6  18   3      292.13      272.29    140.02 o 
  -5  18   3      288.35      257.38    132.65 o 
  -4  18   3      303.93      513.51    138.73 o 
  -3  18   3      459.08      298.67    123.75 o 
  -2  18   3      343.61      223.33    113.19 o 
  -1  18   3        0.37      113.32     74.59 o 
   0  18   3      133.37      268.76     75.15 o 
   1  18   3     1268.93     1266.33    120.23 o 
   2  18   3      183.47      196.05     75.22 o 
   3  18   3      112.70      199.00     77.26 o 
   4  18   3       47.51       88.67     74.35 o 
   5  18   3      810.57      733.72    109.30 o 
   6  18   3       21.98       83.86     61.42 o 
   7  18   3       73.05       48.64     72.95 o 
   8  18   3      158.62       58.75    141.53 o 
   9  18   3       11.57      110.58    115.10 o 
  10  18   3      610.43      402.16    149.36 o 
  -9  19   3       97.48       14.80    173.45 o 
  -8  19   3      150.42       61.38    184.14 o 
  -7  19   3      793.97      601.19    240.59 o 
  -6  19   3       61.85      -57.54    154.27 o 
  -5  19   3      575.47      705.44    176.23 o 
  -4  19   3      692.84      522.77    161.80 o 
  -3  19   3      223.15      136.93    133.61 o 
  -2  19   3      319.28      423.70    145.54 o 
  -1  19   3      270.43      331.23    122.59 o 
   0  19   3      662.02      849.29    131.20 o 
   1  19   3        7.70       42.91     69.02 o 
   2  19   3     1777.22     1323.83    128.99 o 
   3  19   3        7.23      -29.67     69.60 o 
   4  19   3      103.21      216.70     85.87 o 
   5  19   3      309.86      383.79     98.89 o 
   6  19   3      952.73      807.47    143.55 o 
   7  19   3       34.17       -0.82    181.40 o 
   8  19   3       14.59      -59.66     97.70 o 
  -8  20   3     1644.04     1155.80    310.73 o 
  -7  20   3      853.88      988.10    277.85 o 
  -6  20   3      573.66      663.12    257.03 o 
  -5  20   3       23.34      -59.46    162.22 o 
  -4  20   3      674.78      569.41    225.52 o 
  -3  20   3     2982.32     3073.06    279.15 o 
  -2  20   3       12.03      134.44    129.20 o 
  -1  20   3      112.15      221.12    129.72 o 
   0  20   3       83.06       84.57    130.65 o 
   1  20   3     1771.50     1843.31    176.22 o 
   2  20   3      435.55      449.33    107.86 o 
   3  20   3      168.52      126.67     91.32 o 
   4  20   3       38.63       68.97     86.67 o 
   5  20   3      826.46      741.52    309.64 o 
   6  20   3     2048.33     2255.43    343.07 o 
   7  20   3       29.86      -96.73    184.14 o 
  -5  21   3      231.28      230.72    222.78 o 
  -4  21   3      321.12      609.41    249.35 o 
  -3  21   3      421.67      416.50    217.84 o 
  -2  21   3      703.59      784.23    265.25 o 
  -1  21   3      118.63      -43.57    180.85 o 
   0  21   3      104.00      114.54    190.17 o 
   1  21   3      234.94      417.60    221.68 o 
   2  21   3     1205.70      815.47    248.81 o 
   3  21   3       51.79      165.71    136.38 o 
   4  21   3      486.09      131.80    190.44 o 
 -19   0   4      304.30      402.59    141.54 o 
 -18   0   4     1098.70      925.10    249.90 o 
 -17   0   4      509.44      505.10    132.76 o 
 -16   0   4      100.25       52.14    113.58 o 
 -15   0   4     4380.40     4851.56    201.63 o 
 -14   0   4      578.77      687.28    110.31 o 
 -13   0   4     3454.54     3463.54    135.77 o 
 -12   0   4      119.94       85.03     47.72 o 
 -11   0   4     4299.81     4276.60    136.55 o 
 -10   0   4     2770.78     2780.71    143.17 o 
  -9   0   4     5067.01     5358.43    138.16 o 
  -8   0   4      450.33      402.65     45.20 o 
  -7   0   4     1481.79     1549.47     66.12 o 
  -6   0   4    15565.07    15216.45    247.91 o 
  -5   0   4      168.47       19.67     34.96 o 
  -4   0   4     3463.99     3673.07     72.60 o 
  -3   0   4     2458.84     2544.80     61.92 o 
  -2   0   4   117816.13   125530.48   1888.20 o 
  -1   0   4     3323.10     3078.33     69.18 o 
   0   0   4    59654.49    54831.28   2326.32 o 
   1   0   4     2028.58     2085.02     72.42 o 
   2   0   4    50392.14    47056.62    644.54 o 
   3   0   4     3222.90     3146.68     84.72 o 
   4   0   4    55103.43    53222.06    739.90 o 
   5   0   4      236.22      123.96     29.81 o 
   6   0   4       42.21       60.43     49.87 o 
   7   0   4    12456.51    12410.22    243.91 o 
   8   0   4     1281.09     1281.07    127.87 o 
   9   0   4     2613.67     2357.18     96.36 o 
  10   0   4       80.38       73.25     36.47 o 
  11   0   4     2502.55     2429.75    108.87 o 
  12   0   4     1881.94     1958.71    107.08 o 
  13   0   4     2245.78     2246.30    118.84 o 
  14   0   4      199.76      142.93     57.06 o 
  15   0   4      503.49      426.38     76.66 o 
  16   0   4     1155.45     1384.69    118.97 o 
  17   0   4     3813.59     4396.79    303.38 o 
 -19   1   4     1225.46      877.32    168.15 o 
 -18   1   4      724.86      758.31    107.95 o 
 -17   1   4        2.14       15.40     66.68 o 
 -16   1   4       10.45       49.45     56.47 o 
 -15   1   4      170.35      153.59     54.34 o 
 -14   1   4     3349.01     3515.31    104.22 o 
 -13   1   4      988.32      822.94     56.21 o 
 -12   1   4       70.15       41.98     31.74 o 
 -11   1   4      487.86      553.91     41.23 o 
 -10   1   4     5248.75     5497.97     97.38 o 
  -9   1   4     1472.11     1453.02     48.76 o 
  -8   1   4     2795.54     2771.21     60.35 o 
  -7   1   4       73.57      107.95     20.71 o 
  -6   1   4    27187.84    26735.47    278.76 o 
  -5   1   4     3904.28     3784.15     58.36 o 
  -4   1   4      777.94     1074.81     34.66 o 
  -3   1   4      303.88      274.74     20.29 o 
  -2   1   4    16732.43    18416.90    199.57 o 
  -1   1   4    52094.68    52499.45    567.67 o 
   0   1   4     1581.74     1395.80     35.14 o 
   1   1   4     2417.77     2652.40     64.94 o 
   2   1   4      133.88      216.00     19.65 o 
   3   1   4     3521.57     3805.80     71.82 o 
   4   1   4     1478.46     1031.93     40.94 o 
   5   1   4     1256.05     1041.73     47.43 o 
   6   1   4     2934.37     2480.50     67.49 o 
   7   1   4     8726.00     7547.41    124.45 o 
   8   1   4     4653.31     4538.50     90.97 o 
   9   1   4       45.43       14.54     22.84 o 
  10   1   4       15.33       -1.97     23.70 o 
  11   1   4      105.72      123.36     31.92 o 
  12   1   4     8509.32     8924.05    150.73 o 
  13   1   4       68.35       15.61     32.80 o 
  14   1   4      162.22      111.90     39.42 o 
  15   1   4        2.53       31.05     38.23 o 
  16   1   4      753.78      831.56     77.27 o 
  17   1   4       30.02       23.46     72.19 o 
 -19   2   4      141.94      211.39    169.89 o 
 -18   2   4      227.81      278.60    130.15 o 
 -17   2   4      124.82       64.87     69.48 o 
 -16   2   4       34.01      127.57     55.13 o 
 -15   2   4     1399.63     1364.61    104.29 o 
 -14   2   4       66.91       44.71     42.64 o 
 -13   2   4      107.40       61.69     36.23 o 
 -12   2   4      481.19      409.41     36.99 o 
 -11   2   4     3061.24     2921.79     69.58 o 
 -10   2   4     1065.69     1131.66     57.38 o 
  -9   2   4     1466.91     1546.02     52.38 o 
  -8   2   4     4571.79     4702.00     83.86 o 
  -7   2   4      220.70      280.13     26.51 o 
  -6   2   4     1664.49     1508.27     40.73 o 
  -5   2   4      170.11      315.90     18.79 o 
  -4   2   4      252.05      265.38     23.20 o 
  -3   2   4     1387.88     1359.08     49.01 o 
  -2   2   4       17.57       -8.25     14.69 o 
  -1   2   4     1340.74     1360.13     27.44 o 
   0   2   4      464.66      484.26     26.57 o 
   1   2   4     2468.32     2074.20     63.72 o 
   2   2   4        3.11       13.73     15.09 o 
   3   2   4      219.09      263.32     24.05 o 
   4   2   4     9546.74     9289.18    126.53 o 
   5   2   4     1433.71     1487.19     48.66 o 
   6   2   4     1441.06     1328.61     49.77 o 
   7   2   4       81.06       85.52     22.24 o 
   8   2   4     1614.71     1671.94     89.14 o 
   9   2   4      314.01      230.75     34.27 o 
  10   2   4     3939.86     4042.09    102.11 o 
  11   2   4      162.76      184.36     37.87 o 
  12   2   4      466.26      344.82     41.38 o 
  13   2   4       87.98       47.89     33.33 o 
  14   2   4     1316.23     1235.53     71.28 o 
  15   2   4        6.23      -25.90     42.63 o 
  16   2   4        0.76        1.88     49.81 o 
  17   2   4      305.02      222.60     80.06 o 
 -18   3   4      366.83      456.53    141.60 o 
 -17   3   4        0.29      -23.88     77.39 o 
 -16   3   4      548.55      380.14     73.53 o 
 -15   3   4      438.94      433.86     77.09 o 
 -14   3   4     1621.22     1596.80     97.63 o 
 -13   3   4       37.43      -12.99     35.32 o 
 -12   3   4     2210.58     2343.74     77.08 o 
 -11   3   4      474.95      485.11     39.92 o 
 -10   3   4     3213.87     3476.31     71.19 o 
  -9   3   4      253.92      305.72     27.48 o 
  -8   3   4     2056.82     2136.84     76.81 o 
  -7   3   4     4053.66     4083.27     64.37 o 
  -6   3   4      327.66      275.23     17.83 o 
  -5   3   4     1884.60     1521.28     29.76 o 
  -4   3   4     1101.91     1363.91     39.91 o 
  -3   3   4      196.50      221.83     30.59 o 
  -2   3   4     1316.59     1229.32     27.06 o 
  -1   3   4     2156.07     2231.33     44.62 o 
   0   3   4     2195.84     2034.03     51.11 o 
   1   3   4      588.85      517.27     26.82 o 
   2   3   4     3045.75     2715.21     57.46 o 
   3   3   4     3955.02     3312.85     67.23 o 
   4   3   4       48.39       69.48     19.06 o 
   5   3   4      677.10      616.77     34.89 o 
   6   3   4        2.07       16.33     18.68 o 
   7   3   4      675.72      769.98     55.62 o 
   8   3   4      364.12      226.11     38.50 o 
   9   3   4     1641.04     1698.44     92.25 o 
  10   3   4        9.53       30.45     28.39 o 
  11   3   4      582.86      528.97     50.25 o 
  12   3   4     1837.99     1945.65     83.53 o 
  13   3   4      632.29      633.58     63.73 o 
  14   3   4      225.61      187.41     44.84 o 
  15   3   4       61.35       46.34     45.93 o 
  16   3   4      219.57      182.70     58.12 o 
  17   3   4       52.80       63.55     72.04 o 
 -18   4   4      199.83      154.63     97.97 o 
 -17   4   4      125.51      261.68     99.16 o 
 -16   4   4      164.71      246.97     77.77 o 
 -15   4   4     1378.36     1379.13    117.11 o 
 -14   4   4     1013.14     1027.52     79.49 o 
 -13   4   4     7510.91     7403.27    166.84 o 
 -12   4   4       91.69       46.04     28.86 o 
 -11   4   4      822.02      849.38     43.28 o 
 -10   4   4      373.91      359.23     31.60 o 
  -9   4   4    13628.60    14128.30    162.23 o 
  -8   4   4     2955.34     3074.13     61.95 o 
  -7   4   4       83.92      163.07     19.45 o 
  -6   4   4     2442.41     2347.62     50.42 o 
  -5   4   4     2554.40     2328.91     45.79 o 
  -4   4   4     1705.23     1648.82     58.85 o 
  -3   4   4     3244.75     3467.96     59.39 o 
  -2   4   4       42.85       48.72     11.92 o 
  -1   4   4     2328.20     2346.10     44.69 o 
   0   4   4      587.55      944.15     47.84 o 
   1   4   4     3609.81     3640.36     67.12 o 
   2   4   4     7962.55     7166.04    106.74 o 
   3   4   4       27.18        2.46     14.85 o 
   4   4   4     2733.88     2351.78     68.42 o 
   5   4   4      251.72      174.25     25.79 o 
   6   4   4       66.23       88.71     24.26 o 
   7   4   4    10179.52     9873.43    150.63 o 
   8   4   4     1209.77     1211.78     62.52 o 
   9   4   4     1219.49     1180.11     58.68 o 
  10   4   4      119.52      146.07     35.25 o 
  11   4   4     3168.79     3314.08    109.37 o 
  12   4   4      242.38      212.28     47.94 o 
  13   4   4     2147.77     2182.27    103.84 o 
  14   4   4      222.30      169.20     50.45 o 
  15   4   4      178.57      148.06     51.19 o 
  16   4   4      342.38      262.45     70.59 o 
  17   4   4      988.00     1111.37    120.13 o 
 -18   5   4      495.15      419.73    126.06 o 
 -17   5   4       28.48       41.96     78.51 o 
 -16   5   4      473.91      484.45    110.74 o 
 -15   5   4      162.66      125.44    127.26 o 
 -14   5   4     2279.44     2418.52    140.81 o 
 -13   5   4      246.05      211.69     56.12 o 
 -12   5   4      276.04      259.44     48.34 o 
 -11   5   4     1215.36     1329.42     78.40 o 
 -10   5   4     6385.15     6594.18    108.33 o 
  -9   5   4     2472.93     2625.60     67.85 o 
  -8   5   4      677.44      678.08     39.66 o 
  -7   5   4      381.48      294.62     33.45 o 
  -6   5   4     6417.68     6266.82    101.32 o 
  -5   5   4    25227.31    25351.64    265.94 o 
  -4   5   4     1791.86     2201.17     49.09 o 
  -3   5   4     3375.12     3751.30     60.14 o 
  -2   5   4     3918.73     3481.81     58.50 o 
  -1   5   4     3877.51     3174.99     67.09 o 
   0   5   4       44.90       18.37     20.40 o 
   1   5   4      251.99      249.09     26.10 o 
   2   5   4      693.07      840.95     47.83 o 
   3   5   4      201.88       86.67     19.51 o 
   4   5   4     2387.39     2434.55     61.71 o 
   5   5   4     1015.35     1075.03     55.80 o 
   6   5   4     2888.80     3206.60     89.59 o 
   7   5   4     4003.51     3484.87     86.64 o 
   8   5   4     1639.78     1509.75     84.57 o 
   9   5   4     2800.12     2800.16     89.01 o 
  10   5   4      457.48      359.99     49.79 o 
  11   5   4      682.80      648.32     64.30 o 
  12   5   4     7933.31     7912.06    190.50 o 
  13   5   4      131.65       66.18     78.92 o 
  14   5   4      290.96      222.51     62.70 o 
  15   5   4      235.38      266.94     66.97 o 
  16   5   4     1877.80     1859.30    176.28 o 
  17   5   4       67.26      213.30     93.26 o 
 -18   6   4      197.24      237.66    108.76 o 
 -17   6   4        7.55      -57.30     75.54 o 
 -16   6   4      372.16      504.38     98.62 o 
 -15   6   4     2489.99     2768.37    159.84 o 
 -14   6   4     1028.33     1142.00    117.03 o 
 -13   6   4      959.60     1217.71    106.64 o 
 -12   6   4     1768.53     1471.39    192.65 o 
 -11   6   4     1457.55     1373.91     85.62 o 
 -10   6   4     1745.95     1739.26     68.70 o 
  -9   6   4     3836.28     3902.54     95.20 o 
  -8   6   4      920.52     1016.94     63.81 o 
  -7   6   4     1462.48     1550.16     70.56 o 
  -6   6   4    15307.38    15201.52    195.80 o 
  -5   6   4     1539.38     2092.80     54.02 o 
  -4   6   4      446.65      465.03     27.91 o 
  -3   6   4     8638.14     9250.38    127.90 o 
  -2   6   4     9466.35     9167.33    126.64 o 
  -1   6   4     4644.63     5220.57     86.75 o 
   0   6   4     1073.53     1466.67     49.90 o 
   1   6   4     5076.84     4706.79     90.84 o 
   2   6   4    11694.67    11234.92    190.17 o 
   3   6   4    10956.91    12295.30    208.00 o 
   4   6   4     5257.89     4579.02     94.29 o 
   5   6   4      385.46      392.29     38.23 o 
   6   6   4      963.87     1004.74     48.74 o 
   7   6   4     7865.95     8058.47    141.65 o 
   8   6   4     4218.37     4058.03    157.72 o 
   9   6   4     1428.56     1472.05    109.47 o 
  10   6   4     1845.02     1826.23     92.30 o 
  11   6   4     1209.43     1452.85     96.55 o 
  12   6   4      906.53      833.25     83.00 o 
  13   6   4     1656.85     1669.50    113.28 o 
  14   6   4      169.02      185.76     65.20 o 
  15   6   4      491.67      429.45     77.44 o 
  16   6   4        7.86       35.18     72.29 o 
  17   6   4     1271.83     1847.16    204.40 o 
 -18   7   4      233.64      226.57    120.37 o 
 -17   7   4      468.19      470.40    107.25 o 
 -16   7   4       63.59       19.05     74.39 o 
 -15   7   4      664.05      718.01    101.63 o 
 -14   7   4       42.76      117.66     65.57 o 
 -13   7   4      148.47      126.75     86.42 o 
 -12   7   4      191.79      234.30     62.90 o 
 -11   7   4      338.06      314.58     68.18 o 
 -10   7   4       76.10      -63.30     45.45 o 
  -9   7   4      539.36      636.64     51.16 o 
  -8   7   4      556.02      539.93     40.13 o 
  -7   7   4     1285.21     1161.73     66.17 o 
  -6   7   4     1703.69     1835.42     55.91 o 
  -5   7   4      246.83      365.83     29.00 o 
  -4   7   4      878.34      793.80     46.68 o 
  -3   7   4     1268.60     1309.44     53.80 o 
  -2   7   4     3801.93     4196.60     79.14 o 
  -1   7   4     5939.38     6017.15     98.82 o 
   0   7   4     1062.09     1040.33     45.42 o 
   1   7   4      180.68      200.13     40.30 o 
   2   7   4     3298.75     3614.14    134.67 o 
   3   7   4      110.03      100.24     28.73 o 
   4   7   4       17.14       11.45     25.71 o 
   5   7   4       12.81      -17.65     26.60 o 
   6   7   4     2669.56     2464.74     95.35 o 
   7   7   4     1333.11     1451.31    151.35 o 
   8   7   4      505.77      478.24     56.69 o 
   9   7   4      303.90      301.29     68.87 o 
  10   7   4      132.09      109.01     47.32 o 
  11   7   4      111.48      145.55     51.36 o 
  12   7   4      269.52      342.09     64.74 o 
  13   7   4      226.61      269.17     64.67 o 
  14   7   4       11.59       -9.06     56.22 o 
  15   7   4       12.75       72.46     71.49 o 
  16   7   4        7.11       -9.56     67.26 o 
 -17   8   4       89.84      194.04    117.35 o 
 -16   8   4     1663.47     1602.07    149.66 o 
 -15   8   4       42.74       48.34     72.93 o 
 -14   8   4        2.86        3.67     63.87 o 
 -13   8   4      472.02      368.53     81.20 o 
 -12   8   4     1370.58     1307.59    163.42 o 
 -11   8   4       11.47       -9.98     52.83 o 
 -10   8   4        2.96      112.29     53.45 o 
  -9   8   4      245.76      236.27     45.66 o 
  -8   8   4     3090.99     3068.73    103.76 o 
  -7   8   4     2535.23     2457.50     69.50 o 
  -6   8   4      382.10      363.76     37.72 o 
  -5   8   4        0.35       14.12     19.09 o 
  -4   8   4     2720.64     2475.52     62.86 o 
  -3   8   4     1545.23     1403.84     48.98 o 
  -2   8   4     3593.96     3933.02     79.24 o 
  -1   8   4     8771.31    10054.13    143.81 o 
   0   8   4      122.18      138.98     27.87 o 
   1   8   4    11256.59    10712.37    196.31 o 
   2   8   4     8395.59     8323.00    165.04 o 
   3   8   4        0.11      -24.53     26.19 o 
   4   8   4      104.35       70.18     47.73 o 
   5   8   4     6025.45     6475.28    153.75 o 
   6   8   4     4380.54     4171.62    125.13 o 
   7   8   4      958.66      942.44     73.38 o 
   8   8   4      124.41      142.09     44.86 o 
   9   8   4     1815.02     1790.95    100.86 o 
  10   8   4      784.75      877.84     88.91 o 
  11   8   4     1663.86     1679.02    107.25 o 
  12   8   4       29.73       43.54     50.14 o 
  13   8   4      860.13      944.64     97.53 o 
  14   8   4     1234.49     1486.95    122.01 o 
  15   8   4      573.71      752.02    116.36 o 
  16   8   4      451.19      319.74    171.53 o 
 -17   9   4      754.05      667.75    135.29 o 
 -16   9   4       22.69       84.43     83.84 o 
 -15   9   4      151.47       59.62     75.23 o 
 -14   9   4     1404.13     1881.33    185.10 o 
 -13   9   4      420.01      494.93     86.84 o 
 -12   9   4      541.08      502.13    123.64 o 
 -11   9   4      829.52      807.52     94.62 o 
 -10   9   4     2471.90     2785.42    140.51 o 
  -9   9   4     3969.10     4086.69    216.54 o 
  -8   9   4     1752.56     1880.01     87.84 o 
  -7   9   4      162.29       61.00     30.37 o 
  -6   9   4     1262.48     1055.14     56.72 o 
  -5   9   4    19576.71    19926.50    250.77 o 
  -4   9   4     2629.70     2775.44     72.03 o 
  -3   9   4      151.17      136.42     35.36 o 
  -2   9   4     8115.88     7526.67    122.55 o 
  -1   9   4     5256.13     4768.22    101.86 o 
   0   9   4     1387.70     1457.10     87.56 o 
   1   9   4       19.63       21.71     22.63 o 
   2   9   4        2.66      -18.98     25.52 o 
   3   9   4     6324.60     5751.30    144.73 o 
   4   9   4     1337.46     1454.38     77.97 o 
   5   9   4     1433.05     1403.28     79.90 o 
   6   9   4      315.64      173.49     81.16 o 
   7   9   4     4872.86     4834.13    144.46 o 
   8   9   4      521.65      471.78     74.80 o 
   9   9   4     1621.36     1393.78    123.35 o 
  10   9   4      253.97      379.73     62.52 o 
  11   9   4     2192.02     2230.00    123.51 o 
  12   9   4      284.53      141.31     67.80 o 
  13   9   4      375.92      234.96     84.19 o 
  14   9   4      157.93       99.64     67.66 o 
  15   9   4      463.48      202.51    105.09 o 
  16   9   4      305.30      415.39    195.51 o 
 -17  10   4       74.32       67.93    105.84 o 
 -16  10   4        6.57      -25.92     93.68 o 
 -15  10   4      385.98      328.14     94.91 o 
 -14  10   4       12.47       40.52     68.86 o 
 -13  10   4     1043.42     1100.87    116.26 o 
 -12  10   4      315.34      215.57     80.72 o 
 -11  10   4      561.53      691.06    170.58 o 
 -10  10   4     2332.10     2343.93    138.63 o 
  -9  10   4     2114.35     2191.33    184.94 o 
  -8  10   4     2442.42     2375.18    183.32 o 
  -7  10   4     1381.65     1247.80     85.21 o 
  -6  10   4     6671.06     6481.55    135.71 o 
  -5  10   4     3331.89     3582.81     96.04 o 
  -4  10   4     1616.41     1714.17     58.62 o 
  -3  10   4      431.70      499.35     37.51 o 
  -2  10   4     2858.07     2590.86     74.54 o 
  -1  10   4        2.02       16.64     21.71 o 
   0  10   4     8034.09     8668.28    152.21 o 
   1  10   4      240.01      307.82     36.89 o 
   2  10   4     7688.31     7413.22    168.24 o 
   3  10   4      396.06      436.68     76.00 o 
   4  10   4     7502.77     7124.34    168.40 o 
   5  10   4      850.53      806.64     67.74 o 
   6  10   4     2744.64     2897.11    115.75 o 
   7  10   4      253.03      196.18     52.25 o 
   8  10   4     1997.85     1719.39    124.88 o 
   9  10   4      461.03      387.96     69.02 o 
  10  10   4        6.79      -16.44     46.40 o 
  11  10   4       41.44       65.37     51.48 o 
  12  10   4       23.06       74.05     56.39 o 
  13  10   4     1214.64     1184.04    110.63 o 
  14  10   4        1.52       90.91     74.80 o 
  15  10   4      120.19      256.36    139.85 o 
 -16  11   4      574.20      713.88    142.20 o 
 -15  11   4       20.90       23.47     77.85 o 
 -14  11   4     1183.57     1125.27    169.21 o 
 -13  11   4      209.85      139.57     74.47 o 
 -12  11   4       13.52       34.06     70.04 o 
 -11  11   4      908.28     1174.50    115.97 o 
 -10  11   4     1868.66     1887.61    127.23 o 
  -9  11   4       18.88       45.73     54.19 o 
  -8  11   4      132.01       30.31     69.80 o 
  -7  11   4      392.47      431.72     68.62 o 
  -6  11   4      879.31      898.07     67.20 o 
  -5  11   4     3037.12     3206.22     95.47 o 
  -4  11   4      683.41      652.05     78.90 o 
  -3  11   4     1325.99     1490.33     57.68 o 
  -2  11   4       41.62      -17.48     26.37 o 
  -1  11   4     7088.81     7093.64    124.63 o 
   0  11   4      711.30      803.33     51.70 o 
   1  11   4      192.18      201.08     42.95 o 
   2  11   4      125.20      133.22     40.18 o 
   3  11   4     1868.60     1736.43     87.78 o 
   4  11   4     2114.66     2277.42    129.15 o 
   5  11   4      220.37      216.97     58.20 o 
   6  11   4      157.29      212.80     50.16 o 
   7  11   4      102.25      106.56     46.83 o 
   8  11   4      308.93      304.41     57.16 o 
   9  11   4     1224.50     1154.45    132.62 o 
  10  11   4       71.33       29.19     54.35 o 
  11  11   4      144.28      157.99     60.45 o 
  12  11   4      493.47      485.35     79.84 o 
  13  11   4      360.88      341.57     75.50 o 
  14  11   4      232.10      240.70    128.80 o 
  15  11   4      416.78      589.56    182.63 o 
 -16  12   4     2118.68     2312.40    213.02 o 
 -15  12   4      442.32      401.65    120.20 o 
 -14  12   4      145.43       -7.01     75.69 o 
 -13  12   4      110.89      195.62     83.29 o 
 -12  12   4     4146.57     4660.69    208.21 o 
 -11  12   4      722.63      628.57    128.34 o 
 -10  12   4        5.78       -6.53     53.59 o 
  -9  12   4     1728.82     1705.01    122.81 o 
  -8  12   4     2057.98     1718.20    115.45 o 
  -7  12   4     2212.47     2664.06    133.52 o 
  -6  12   4     2018.20     2180.37     97.91 o 
  -5  12   4      582.63      685.38     63.06 o 
  -4  12   4     1901.16     2043.10     80.08 o 
  -3  12   4     2601.35     2497.54     85.68 o 
  -2  12   4      493.05      535.57     42.62 o 
  -1  12   4      632.62      650.53     44.75 o 
   0  12   4      972.69      972.71     73.49 o 
   1  12   4     2129.81     2196.61     94.70 o 
   2  12   4      922.85      861.17     68.88 o 
   3  12   4     1076.36     1053.46     75.80 o 
   4  12   4        6.83       50.63     39.28 o 
   5  12   4      466.47      557.80     65.45 o 
   6  12   4     2829.30     2680.34    132.80 o 
   7  12   4     2394.29     2430.92    117.97 o 
   8  12   4      910.01      873.88     84.31 o 
   9  12   4      135.40      123.79     55.29 o 
  10  12   4     2309.16     2386.77    130.93 o 
  11  12   4       35.72       83.40     57.77 o 
  12  12   4      127.52      147.33     71.53 o 
  13  12   4      117.23      232.39    116.74 o 
  14  12   4      728.23      566.30    162.22 o 
 -15  13   4      760.34      645.16    137.56 o 
 -14  13   4      656.04      546.26    218.52 o 
 -13  13   4     1208.69     1266.96    138.14 o 
 -12  13   4      239.72      304.66     86.87 o 
 -11  13   4     2645.59     2882.70    166.31 o 
 -10  13   4      310.21      271.36     76.23 o 
  -9  13   4     2240.38     2179.87    137.45 o 
  -8  13   4      146.68      219.69     72.12 o 
  -7  13   4     2925.85     2774.36    145.23 o 
  -6  13   4       22.17      136.79     53.80 o 
  -5  13   4     3065.77     2994.72    111.52 o 
  -4  13   4      178.14      156.91     39.28 o 
  -3  13   4      160.48      136.57     39.43 o 
  -2  13   4     4048.85     4099.77    110.36 o 
  -1  13   4     2269.03     2372.84     98.44 o 
   0  13   4       21.92       31.40     36.44 o 
   1  13   4     2124.81     2113.06     97.05 o 
   2  13   4     2921.90     2920.10    147.38 o 
   3  13   4      191.60      129.69     44.97 o 
   4  13   4     3632.60     3713.81    132.95 o 
   5  13   4     1368.52     1236.37    123.75 o 
   6  13   4     1665.06     1831.66    142.23 o 
   7  13   4      882.88      890.12     83.32 o 
   8  13   4     1669.70     1338.97    149.96 o 
   9  13   4      514.79      518.38     76.81 o 
  10  13   4      182.75      249.60     66.07 o 
  11  13   4     1243.80     1267.50    112.87 o 
  12  13   4      154.61      151.43     88.18 o 
  13  13   4      452.21      540.48    152.18 o 
  14  13   4        6.41       24.64    122.21 o 
 -14  14   4       87.89       60.82     93.94 o 
 -13  14   4      127.39       41.83     95.70 o 
 -12  14   4      726.67      703.26    137.83 o 
 -11  14   4      854.18      769.18    107.21 o 
 -10  14   4      146.52      127.73     70.48 o 
  -9  14   4      359.58      463.07     87.23 o 
  -8  14   4      305.11      310.27     75.73 o 
  -7  14   4     4406.34     4482.74    174.70 o 
  -6  14   4       24.53      -51.39     45.17 o 
  -5  14   4      293.04      205.47     58.91 o 
  -4  14   4       36.56       69.62     41.53 o 
  -3  14   4     6705.03     6481.51    164.34 o 
  -2  14   4       10.21       35.24     47.77 o 
  -1  14   4       83.73        1.10     47.18 o 
   0  14   4      855.95     1097.26     95.07 o 
   1  14   4     5537.69     5453.21    153.60 o 
   2  14   4     1299.12     1386.25     88.20 o 
   3  14   4      254.07      213.89     56.41 o 
   4  14   4      304.14      238.63     54.13 o 
   5  14   4     1398.41     1353.27    108.42 o 
   6  14   4     3037.31     2934.70    201.21 o 
   7  14   4      906.94      907.98    111.07 o 
   8  14   4        4.65       28.41     52.60 o 
   9  14   4     1358.40     1472.35    112.42 o 
  10  14   4     1024.58     1013.47    106.31 o 
  11  14   4      191.89      160.73     80.82 o 
  12  14   4       97.80       64.03    125.64 o 
  13  14   4      815.50      852.40    180.44 o 
 -14  15   4      607.04      736.81    143.58 o 
 -13  15   4      283.25      286.71    113.51 o 
 -12  15   4       99.79       73.34     89.49 o 
 -11  15   4      232.37       57.76     95.63 o 
 -10  15   4     1083.95     1085.04    120.83 o 
  -9  15   4      859.17      733.31    107.25 o 
  -8  15   4        5.60      -70.53     76.94 o 
  -7  15   4      553.40      466.47     81.21 o 
  -6  15   4      635.88      620.96     86.28 o 
  -5  15   4       24.63       -7.27     52.07 o 
  -4  15   4      170.20      218.57     97.71 o 
  -3  15   4      669.10      582.88     94.02 o 
  -2  15   4      520.01      402.80     70.63 o 
  -1  15   4      380.05      707.10     93.85 o 
   0  15   4      380.67      354.59     68.70 o 
   1  15   4       63.61       87.88     57.03 o 
   2  15   4      128.99      140.55     47.06 o 
   3  15   4      982.26      931.57     82.08 o 
   4  15   4        1.23       -0.57     45.18 o 
   5  15   4      516.10      731.97     80.28 o 
   6  15   4      129.27       58.98     57.63 o 
   7  15   4       98.41      185.98     61.03 o 
   8  15   4      660.41      709.61     88.03 o 
   9  15   4      656.18      773.04     95.09 o 
  10  15   4        6.81       12.69     61.24 o 
  11  15   4      133.08       40.14     96.59 o 
  12  15   4      224.15      387.82    135.14 o 
 -13  16   4       13.71     -117.74     90.13 o 
 -12  16   4      761.33      490.78    120.55 o 
 -11  16   4      132.45      -74.84     83.27 o 
 -10  16   4      419.97      241.99     87.29 o 
  -9  16   4       60.43        9.35     66.95 o 
  -8  16   4      372.15      350.38    141.53 o 
  -7  16   4      380.72      247.67    131.39 o 
  -6  16   4      120.27      149.77     65.86 o 
  -5  16   4      368.68      526.05    133.86 o 
  -4  16   4       22.46      117.31    195.37 o 
  -3  16   4     3632.32     3954.56    263.86 o 
  -2  16   4      286.63      348.38    107.19 o 
  -1  16   4      921.87      938.47     95.46 o 
   0  16   4      303.11      348.57     72.87 o 
   1  16   4     4024.98     3921.58    170.65 o 
   2  16   4       66.20       59.80     76.73 o 
   3  16   4       42.87       23.56     48.91 o 
   4  16   4      110.93      171.77     87.02 o 
   5  16   4      369.46      399.91     70.08 o 
   6  16   4      284.40      166.05     60.26 o 
   7  16   4      197.96      187.10     62.41 o 
   8  16   4      293.11      181.88     71.68 o 
   9  16   4      199.63      141.04     66.50 o 
  10  16   4      918.96      932.64    169.80 o 
  11  16   4        5.41      -24.63     90.93 o 
 -12  17   4        0.31       -9.24    121.12 o 
 -11  17   4      774.42      645.79    126.79 o 
 -10  17   4     1001.42      727.96    129.07 o 
  -9  17   4      398.90      157.81    130.21 o 
  -8  17   4      413.41      561.41     93.76 o 
  -7  17   4     1856.89     2601.56    185.71 o 
  -6  17   4       78.06      120.23    104.79 o 
  -5  17   4      542.42      674.71    143.57 o 
  -4  17   4     7825.28     7777.10    372.38 o 
  -3  17   4     1819.45     1698.55    200.99 o 
  -2  17   4     2584.00     2807.29    257.16 o 
  -1  17   4      364.31      381.75     87.57 o 
   0  17   4     4022.30     3994.49    316.80 o 
   1  17   4       17.35        8.13     59.33 o 
   2  17   4     6163.99     6045.47    212.76 o 
   3  17   4        0.78       22.66     58.34 o 
   4  17   4     2540.97     2296.59    126.02 o 
   5  17   4      923.44     1127.59    101.49 o 
   6  17   4     1128.25     1081.52    101.91 o 
   7  17   4     1285.71     1080.10    106.92 o 
   8  17   4      953.85      933.16    101.58 o 
   9  17   4      809.55      700.41    149.21 o 
  10  17   4      609.53      605.29    170.30 o 
 -11  18   4      360.93      273.59    121.91 o 
 -10  18   4       57.54        2.95     86.51 o 
  -9  18   4       65.91      106.83     92.04 o 
  -8  18   4     3043.36     3681.68    418.15 o 
  -7  18   4      742.87      533.73    220.86 o 
  -6  18   4       69.57      112.81    127.39 o 
  -5  18   4      552.06      618.49    228.94 o 
  -4  18   4     2188.60     1704.87    211.00 o 
  -3  18   4     3489.50     3925.50    283.31 o 
  -2  18   4        0.59       -6.67    104.26 o 
  -1  18   4        0.29      134.23    105.30 o 
   0  18   4        6.27      -30.77     66.52 o 
   1  18   4     6403.23     6029.99    218.76 o 
   2  18   4      185.74      132.79     81.83 o 
   3  18   4      456.24      477.15     92.65 o 
   4  18   4       84.65       31.25     70.06 o 
   5  18   4     2160.48     1936.77    148.71 o 
   6  18   4     1999.90     1989.14    146.25 o 
   7  18   4       63.66       94.40     70.43 o 
   8  18   4       29.22       -6.19     96.83 o 
   9  18   4     2055.04     2245.51    230.95 o 
  -9  19   4     1036.76     1301.58    316.49 o 
  -8  19   4      316.08      329.09    217.84 o 
  -7  19   4       47.11       26.31    178.93 o 
  -6  19   4      456.16      291.01    199.76 o 
  -5  19   4      562.56      588.93    170.48 o 
  -4  19   4     1087.52      947.95    175.27 o 
  -3  19   4      225.37      215.17    182.36 o 
  -2  19   4      653.73      886.68    181.91 o 
  -1  19   4      587.09      760.23    166.43 o 
   0  19   4      327.57      341.34    132.64 o 
   1  19   4       71.93      187.70    133.56 o 
   2  19   4      722.16      796.62    110.02 o 
   3  19   4       71.60       32.59     78.89 o 
   4  19   4       71.28       90.20     84.40 o 
   5  19   4       12.34       42.46     90.15 o 
   6  19   4      281.44      198.17    127.41 o 
   7  19   4      378.02      572.42    221.68 o 
   8  19   4       11.70       39.82     99.79 o 
  -8  20   4        0.75       57.54    212.09 o 
  -7  20   4        0.40      402.26    221.95 o 
  -6  20   4      116.06      207.16    213.46 o 
  -5  20   4      285.39      264.43    216.75 o 
  -4  20   4       44.72     -185.51    165.51 o 
  -3  20   4      240.86      328.82    208.25 o 
  -2  20   4       74.81      190.72    190.17 o 
  -1  20   4       62.16       68.22    123.68 o 
   0  20   4       55.23       78.85    127.93 o 
   1  20   4      262.34      400.44    144.86 o 
   2  20   4      275.93      408.52    149.03 o 
   3  20   4       18.32       31.27     83.98 o 
   4  20   4      117.27      258.52    101.19 o 
   5  20   4      247.82      289.87    169.62 o 
   6  20   4       41.68       29.32    166.05 o 
  -5  21   4      296.46      233.19    216.20 o 
  -4  21   4      432.33      298.40    221.13 o 
  -3  21   4      874.39      386.64    225.79 o 
  -2  21   4     2297.00     2258.17    356.22 o 
  -1  21   4       71.98      -38.91    187.15 o 
   0  21   4      187.56       87.14    191.54 o 
   1  21   4      310.72      289.64    202.50 o 
   2  21   4     1660.00     1758.91    317.59 o 
   3  21   4       65.87      -46.58    192.91 o 
   4  21   4      572.81      777.66    246.61 o 
 -19   1   5     1079.21      649.45    157.70 o 
 -18   1   5      160.49      181.72     83.54 o 
 -17   1   5       17.56     -103.97     62.29 o 
 -16   1   5       21.52       59.57     61.29 o 
 -15   1   5      995.24      897.41     86.61 o 
 -14   1   5      782.85      738.90     82.10 o 
 -13   1   5      608.18      600.32     64.27 o 
 -12   1   5      285.76      228.54     39.80 o 
 -11   1   5      896.50      986.05     53.29 o 
 -10   1   5     1129.61     1011.50     49.43 o 
  -9   1   5      213.79      227.77     29.52 o 
  -8   1   5        5.21       30.11     20.48 o 
  -7   1   5      207.70      181.70     23.56 o 
  -6   1   5      623.00      500.58     32.70 o 
  -5   1   5     1545.40     1492.78     34.09 o 
  -4   1   5        1.00        8.79     11.46 o 
  -3   1   5      148.06      196.89     16.72 o 
  -2   1   5      377.14      399.18     20.51 o 
  -1   1   5     2131.85     1868.54     44.57 o 
   0   1   5        3.57      -11.12     12.14 o 
   1   1   5     1139.17     1238.12     38.01 o 
   2   1   5     1684.95     1568.91     42.18 o 
   3   1   5     2228.63     1756.50     47.42 o 
   4   1   5     2521.33     2949.28     64.03 o 
   5   1   5      178.74      195.47     23.55 o 
   6   1   5      665.79      714.83     41.98 o 
   7   1   5     3981.89     3607.37     86.22 o 
   8   1   5     1182.82     1054.86     57.30 o 
   9   1   5     1315.72     1359.98     59.81 o 
  10   1   5      483.91      390.41     41.33 o 
  11   1   5      191.48      215.42     35.75 o 
  12   1   5     1087.93     1167.07     63.73 o 
  13   1   5      289.28      285.91     43.50 o 
  14   1   5      228.81      175.03     42.27 o 
  15   1   5       14.37       33.50     41.63 o 
  16   1   5      150.91      161.78     61.64 o 
  17   1   5     1110.67      935.81    112.47 o 
 -19   2   5      863.90      983.18    414.31 o 
 -18   2   5      545.35      629.83    150.49 o 
 -17   2   5      137.77       56.32     70.65 o 
 -16   2   5      429.41      246.35    154.09 o 
 -15   2   5     2635.57     3041.41    119.92 o 
 -14   2   5     2403.17     2444.19    104.77 o 
 -13   2   5     1106.01     1117.10     75.18 o 
 -12   2   5       12.33        4.38     25.86 o 
 -11   2   5     5033.07     5200.08    105.68 o 
 -10   2   5      902.75      919.12     47.67 o 
  -9   2   5    13811.27    14261.28    184.31 o 
  -8   2   5      212.33      180.79     29.87 o 
  -7   2   5       75.04      100.42     20.41 o 
  -6   2   5     9406.03     8900.13    114.19 o 
  -5   2   5     2978.66     2497.07     58.26 o 
  -4   2   5      951.79      950.12     52.06 o 
  -3   2   5     4589.77     4687.50    124.42 o 
  -2   2   5     1311.53     1614.42     44.89 o 
  -1   2   5     4817.15     4284.24     62.46 o 
   0   2   5     3631.86     4338.35     71.26 o 
   1   2   5      124.64      132.30     18.85 o 
   2   2   5     9887.60     8884.43    135.07 o 
   3   2   5     4924.58     5042.62     89.91 o 
   4   2   5    18210.32    16890.81    202.64 o 
   5   2   5       13.62       14.16     18.48 o 
   6   2   5    12393.85    11959.26    167.22 o 
   7   2   5     7648.86     7602.78    147.04 o 
   8   2   5     2775.60     2804.14     78.29 o 
   9   2   5     1356.02     1298.11     58.96 o 
  10   2   5     1872.97     1938.35     97.11 o 
  11   2   5     5346.45     5344.45    122.37 o 
  12   2   5       58.33       50.92     33.01 o 
  13   2   5     5110.65     5065.78    121.29 o 
  14   2   5      876.15      898.61     70.97 o 
  15   2   5      839.13      803.74     73.73 o 
  16   2   5      274.83      232.46     66.62 o 
  17   2   5     1348.08     1417.62    133.03 o 
 -18   3   5      900.56      680.55    168.52 o 
 -17   3   5      226.51      332.45    125.31 o 
 -16   3   5     1208.58     1131.65     95.64 o 
 -15   3   5      605.00      711.72     72.71 o 
 -14   3   5     5926.60     6315.85    170.17 o 
 -13   3   5       81.29       53.00     41.29 o 
 -12   3   5     1782.15     1786.75     81.94 o 
 -11   3   5     1665.91     1834.14     56.87 o 
 -10   3   5     8636.12     8547.59    118.11 o 
  -9   3   5     2594.43     2421.68     55.59 o 
  -8   3   5     2365.83     2490.47     53.99 o 
  -7   3   5      355.77      319.39     23.49 o 
  -6   3   5    22188.34    21433.28    214.29 o 
  -5   3   5     7206.98     7136.52    136.08 o 
  -4   3   5        4.52      -16.34     20.76 o 
  -3   3   5      980.61      924.14     45.29 o 
  -2   3   5      515.61      526.04     29.48 o 
  -1   3   5    39653.78    37619.69    367.26 o 
   0   3   5      554.47      654.94     29.57 o 
   1   3   5     3887.19     3518.81     67.28 o 
   2   3   5      668.52      645.14     32.66 o 
   3   3   5     6396.11     5781.79     98.81 o 
   4   3   5      427.74      522.92     34.73 o 
   5   3   5      592.28      728.07     39.27 o 
   6   3   5      765.27     1112.36     49.60 o 
   7   3   5     4403.86     3812.00     87.76 o 
   8   3   5     2715.49     2660.66     78.17 o 
   9   3   5     1171.02     1122.59     60.29 o 
  10   3   5      229.59      174.02     35.76 o 
  11   3   5        2.48        1.14     29.67 o 
  12   3   5    10189.67    10491.78    179.53 o 
  13   3   5      107.52       99.23     39.19 o 
  14   3   5       54.24       48.62     42.58 o 
  15   3   5      413.71      416.35     62.98 o 
  16   3   5     2023.36     2147.40    121.58 o 
  17   3   5      315.84      248.63     84.85 o 
 -18   4   5      167.44      183.06    148.65 o 
 -17   4   5        1.46      -71.00     83.92 o 
 -16   4   5      548.81      444.18    140.64 o 
 -15   4   5     1356.12     1552.50    108.33 o 
 -14   4   5     1115.78     1240.26    106.40 o 
 -13   4   5       18.39      -32.05     37.99 o 
 -12   4   5     1679.94     1649.48     83.44 o 
 -11   4   5     1203.18     1247.03     71.68 o 
 -10   4   5      729.93      768.19     39.69 o 
  -9   4   5     4961.30     5098.70     85.56 o 
  -8   4   5     2573.25     2792.28     57.11 o 
  -7   4   5      113.81      150.18     22.25 o 
  -6   4   5     6412.65     6558.91     83.34 o 
  -5   4   5     3762.71     3683.44     95.24 o 
  -4   4   5       76.42       63.49     26.48 o 
  -3   4   5     1860.79     2091.01     66.63 o 
  -2   4   5     4916.90     4886.08     84.57 o 
  -1   4   5     3414.01     3300.69     68.00 o 
   0   4   5       28.19       25.36     20.00 o 
   1   4   5     4606.93     5385.04     88.93 o 
   2   4   5      301.13      264.96     25.03 o 
   3   4   5     5123.73     5142.38     93.00 o 
   4   4   5    18547.23    17835.70    227.82 o 
   5   4   5      258.99      415.70     44.96 o 
   6   4   5      154.31       92.63     25.76 o 
   7   4   5     3131.53     2966.95     77.73 o 
   8   4   5     3027.79     3128.21     84.04 o 
   9   4   5        4.12       -5.99     25.35 o 
  10   4   5        6.01       19.03     29.70 o 
  11   4   5     3583.79     3645.47    106.38 o 
  12   4   5      245.74      172.52     48.69 o 
  13   4   5      590.38      556.48     61.04 o 
  14   4   5       14.21       41.64     41.14 o 
  15   4   5      499.47      473.82     64.67 o 
  16   4   5      756.97      636.60     89.17 o 
  17   4   5     1304.76     1335.50    163.70 o 
 -18   5   5       93.04       21.97    123.38 o 
 -17   5   5      157.47      191.11     98.48 o 
 -16   5   5      107.93      127.02     77.05 o 
 -15   5   5      275.32      293.52    135.07 o 
 -14   5   5        0.13      -47.78     57.95 o 
 -13   5   5      552.59      652.07     85.57 o 
 -12   5   5      183.11      155.48     49.83 o 
 -11   5   5      598.48      682.37     67.96 o 
 -10   5   5      595.97      654.66     46.34 o 
  -9   5   5     1567.50     1713.87     53.89 o 
  -8   5   5      250.26      235.55     25.86 o 
  -7   5   5     1802.72     1717.62     53.86 o 
  -6   5   5      169.99      215.14     19.53 o 
  -5   5   5      156.96      151.68     17.58 o 
  -4   5   5      331.72      408.54     39.54 o 
  -3   5   5      782.05      738.72     23.52 o 
  -2   5   5     3601.52     3441.86     85.00 o 
  -1   5   5       57.95        5.13     17.61 o 
   0   5   5     4577.17     4326.88     84.76 o 
   1   5   5      134.50      272.66     30.78 o 
   2   5   5     6313.10     6841.81    109.46 o 
   3   5   5      846.09      991.63     42.75 o 
   4   5   5     2931.02     2918.33     70.88 o 
   5   5   5      203.92      181.18     27.29 o 
   6   5   5     1428.09     1497.73     62.81 o 
   7   5   5      438.71      413.06     39.48 o 
   8   5   5     1534.85     1564.01     67.96 o 
   9   5   5     1017.89     1104.87     81.63 o 
  10   5   5     1012.60      933.11     73.63 o 
  11   5   5     1303.48     1438.11     90.79 o 
  12   5   5      427.33      395.16     62.26 o 
  13   5   5      902.30      991.74     85.64 o 
  14   5   5       71.34       62.79     56.29 o 
  15   5   5       84.60       42.02     55.34 o 
  16   5   5      115.83      176.75     99.19 o 
 -18   6   5      567.69      733.07    135.43 o 
 -17   6   5      597.59      510.39    109.18 o 
 -16   6   5      363.56      334.97    102.16 o 
 -15   6   5      136.33      235.96     77.75 o 
 -14   6   5        0.09      -37.74     57.47 o 
 -13   6   5      670.89      810.42     93.91 o 
 -12   6   5     1198.13     1160.15    231.29 o 
 -11   6   5     5052.77     5069.06    147.18 o 
 -10   6   5       45.37       23.05     40.75 o 
  -9   6   5       45.42       65.91     27.03 o 
  -8   6   5     1829.14     1927.74     66.51 o 
  -7   6   5     8789.65     8591.55    131.18 o 
  -6   6   5     4610.98     4682.49    120.49 o 
  -5   6   5      178.88      178.69     21.53 o 
  -4   6   5       26.98       13.43     18.42 o 
  -3   6   5     5700.82     6005.39     86.51 o 
  -2   6   5     1382.84     1320.43     45.73 o 
  -1   6   5      108.23       75.95     21.73 o 
   0   6   5     3126.79     2618.52     81.56 o 
   1   6   5     1254.74     1353.89     77.32 o 
   2   6   5     1638.01     1258.56     57.13 o 
   3   6   5      473.74      403.67     45.59 o 
   4   6   5      141.96      167.48     25.14 o 
   5   6   5     6015.88     6201.66    139.47 o 
   6   6   5      790.20      747.41     45.38 o 
   7   6   5     1089.69      976.20     53.83 o 
   8   6   5      659.66      629.32     70.32 o 
   9   6   5       78.92      109.17     38.64 o 
  10   6   5     1532.95     1597.84     90.58 o 
  11   6   5     2143.30     2137.86    106.27 o 
  12   6   5      168.18      159.11     49.57 o 
  13   6   5     1600.27     1451.96    110.85 o 
  14   6   5       84.45       60.98     57.64 o 
  15   6   5     1415.43     1597.47    157.89 o 
  16   6   5       85.49      120.46     80.11 o 
 -18   7   5      333.49      363.76    127.65 o 
 -17   7   5       14.26      136.55     92.73 o 
 -16   7   5      274.18      204.95     84.43 o 
 -15   7   5      922.29      992.01    114.25 o 
 -14   7   5     1945.11     1983.00    138.46 o 
 -13   7   5      401.58      256.10     75.32 o 
 -12   7   5      687.87      535.83    105.95 o 
 -11   7   5        2.59       19.61     49.85 o 
 -10   7   5     6492.97     6678.36    166.60 o 
  -9   7   5      332.19      320.64     53.11 o 
  -8   7   5       42.16      105.11     30.42 o 
  -7   7   5      343.64      373.36     31.68 o 
  -6   7   5    10631.03    10996.91    155.33 o 
  -5   7   5      450.22      264.61     24.54 o 
  -4   7   5        1.68       17.55     17.92 o 
  -3   7   5     2459.98     2450.42     69.48 o 
  -2   7   5      832.72      657.49     40.79 o 
  -1   7   5     9166.70     8005.95    133.00 o 
   0   7   5     6576.69     6394.38    115.92 o 
   1   7   5      300.15      278.33     31.02 o 
   2   7   5      138.53      121.81     28.49 o 
   3   7   5     8964.46     8328.44    142.03 o 
   4   7   5     1388.69     1371.12     54.44 o 
   5   7   5      360.30      314.34     33.78 o 
   6   7   5      127.54      128.83     39.33 o 
   7   7   5     6282.56     6501.75    164.49 o 
   8   7   5     4330.47     4571.13    140.33 o 
   9   7   5      153.92       77.99     54.35 o 
  10   7   5       94.10      106.81     46.00 o 
  11   7   5     2014.03     1868.76    111.43 o 
  12   7   5     3252.18     3694.07    154.01 o 
  13   7   5        1.31       27.58     52.47 o 
  14   7   5      623.55      487.54     84.59 o 
  15   7   5        5.09       38.23     78.98 o 
  16   7   5     1491.47     2014.47    191.11 o 
 -17   8   5       80.15      154.34    105.74 o 
 -16   8   5       30.50       27.72     80.97 o 
 -15   8   5     1414.03     1901.14    165.52 o 
 -14   8   5      184.09      323.12     83.09 o 
 -13   8   5      567.65      629.02     93.25 o 
 -12   8   5       31.58       34.46     85.43 o 
 -11   8   5     5194.10     5372.62    208.15 o 
 -10   8   5       19.47       24.15     51.47 o 
  -9   8   5     1421.29     1384.06    127.71 o 
  -8   8   5       31.11       24.04     38.28 o 
  -7   8   5       42.87       50.58     26.10 o 
  -6   8   5     9702.08     9555.73    186.08 o 
  -5   8   5      417.21      358.40     30.63 o 
  -4   8   5      686.62      661.88     49.72 o 
  -3   8   5     3284.16     3251.85     72.39 o 
  -2   8   5     7054.63     6460.88    108.54 o 
  -1   8   5     3923.60     4152.28     91.98 o 
   0   8   5     5622.19     5710.59    161.04 o 
   1   8   5     2912.28     2562.30     74.63 o 
   2   8   5     4287.69     4020.70     90.58 o 
   3   8   5      160.67      145.94     26.17 o 
   4   8   5     5619.10     5531.88    139.50 o 
   5   8   5       14.63       20.65     32.17 o 
   6   8   5      986.55      944.02     71.37 o 
   7   8   5     5010.82     5114.46    148.35 o 
   8   8   5     3303.50     3037.90    122.97 o 
   9   8   5      422.75      314.85     55.52 o 
  10   8   5      186.25      140.01     48.90 o 
  11   8   5     1829.13     1563.28    107.73 o 
  12   8   5     1184.19      999.12     96.22 o 
  13   8   5     1133.61     1083.07    103.05 o 
  14   8   5      131.07      128.35     69.49 o 
  15   8   5      602.11      701.58    113.76 o 
  16   8   5       61.56      -43.34     95.97 o 
 -17   9   5      258.84      156.32    110.91 o 
 -16   9   5      536.95      523.66    160.89 o 
 -15   9   5       12.48      -16.97     63.83 o 
 -14   9   5      268.66      241.60     91.39 o 
 -13   9   5       16.17       20.50     61.54 o 
 -12   9   5       67.75      130.61     67.63 o 
 -11   9   5     1227.66     1084.80    102.63 o 
 -10   9   5       81.42       79.91     57.42 o 
  -9   9   5      187.03      186.29     86.93 o 
  -8   9   5        6.92      -27.13     44.30 o 
  -7   9   5     9609.99     9634.90    193.86 o 
  -6   9   5      344.42      304.30     37.61 o 
  -5   9   5     1554.73     1664.14     56.49 o 
  -4   9   5       20.10       44.32     23.70 o 
  -3   9   5     3554.96     3574.22     79.92 o 
  -2   9   5     1210.74     1157.49     48.59 o 
  -1   9   5     8238.93     8151.12    144.04 o 
   0   9   5     3239.77     3779.08    133.33 o 
   1   9   5     1204.98     1477.20     75.92 o 
   2   9   5     1299.49     1161.47     51.43 o 
   3   9   5     6147.25     6260.26    179.11 o 
   4   9   5     3272.63     3464.88    113.51 o 
   5   9   5     4128.62     4150.12    127.68 o 
   6   9   5      352.02      177.12     45.87 o 
   7   9   5     3717.38     3952.58    134.53 o 
   8   9   5      616.65      577.47     67.60 o 
   9   9   5     2506.98     2764.70    126.56 o 
  10   9   5      137.61      131.24     51.65 o 
  11   9   5       62.40      140.94     58.90 o 
  12   9   5        6.75       35.21     54.35 o 
  13   9   5      390.24      268.79     75.68 o 
  14   9   5       79.17       51.39     77.44 o 
  15   9   5       98.08       38.96     83.61 o 
 -17  10   5      160.65      223.32    116.03 o 
 -16  10   5     1382.97     1486.81    196.92 o 
 -15  10   5      840.72      794.68    124.51 o 
 -14  10   5        3.08        7.23     73.32 o 
 -13  10   5        4.29       -9.02     60.73 o 
 -12  10   5      897.38     1045.58    109.33 o 
 -11  10   5       81.69       75.58     55.20 o 
 -10  10   5      231.60      280.27     65.96 o 
  -9  10   5      800.44      720.81     84.93 o 
  -8  10   5     1933.98     1906.14    114.76 o 
  -7  10   5      198.04      248.38     63.25 o 
  -6  10   5       57.64       65.12     33.15 o 
  -5  10   5     2909.68     3117.07     78.55 o 
  -4  10   5     1830.33     1894.54     62.34 o 
  -3  10   5     6022.52     6104.77    123.90 o 
  -2  10   5      197.84      194.86     30.46 o 
  -1  10   5     6532.23     6290.40    126.08 o 
   0  10   5       35.99       16.06     26.77 o 
   1  10   5    11050.34    10901.99    180.12 o 
   2  10   5      425.88      434.00     57.63 o 
   3  10   5      619.90      555.31     57.08 o 
   4  10   5      944.03      887.50     70.89 o 
   5  10   5     2876.02     2896.39    175.68 o 
   6  10   5     1741.13     1838.83     98.27 o 
   7  10   5        2.08       -4.72     37.77 o 
   8  10   5      113.58       87.71     47.87 o 
   9  10   5       32.84       25.42     43.46 o 
  10  10   5     2047.99     1865.17    115.61 o 
  11  10   5      620.87      658.02     84.73 o 
  12  10   5      352.51      224.95     71.10 o 
  13  10   5      482.82      409.29     81.33 o 
  14  10   5      574.50      695.62    135.42 o 
  15  10   5        7.49       27.19    128.02 o 
 -16  11   5     1255.16     1082.10    160.15 o 
 -15  11   5     1000.24     1104.37    137.99 o 
 -14  11   5       13.29        3.56     72.31 o 
 -13  11   5      707.67      800.75    110.74 o 
 -12  11   5     1100.37     1289.30    122.10 o 
 -11  11   5      154.40       89.74     65.92 o 
 -10  11   5     1112.66     1211.74    110.53 o 
  -9  11   5     2925.15     3413.32    256.42 o 
  -8  11   5       93.24      125.04     55.90 o 
  -7  11   5      596.61      561.96     91.48 o 
  -6  11   5      885.62     1142.45    137.18 o 
  -5  11   5     6456.23     6160.64    150.89 o 
  -4  11   5     1886.08     2053.87     76.60 o 
  -3  11   5     2001.98     2153.71     72.41 o 
  -2  11   5     3191.49     3292.74    103.29 o 
  -1  11   5     3936.48     3790.67    134.17 o 
   0  11   5     4848.24     5091.35    116.48 o 
   1  11   5      101.82       62.86     38.19 o 
   2  11   5     3527.34     3380.54    113.89 o 
   3  11   5     5403.57     5258.46    144.92 o 
   4  11   5       84.70       53.96     39.89 o 
   5  11   5      666.04      561.27     63.89 o 
   6  11   5       51.42       47.31     40.76 o 
   7  11   5     5999.53     5730.14    167.64 o 
   8  11   5     1672.22     1639.23    103.38 o 
   9  11   5      201.81      157.51     57.56 o 
  10  11   5      265.34      169.90     58.60 o 
  11  11   5     1438.03     1384.35    109.41 o 
  12  11   5      822.63      990.68    111.48 o 
  13  11   5      739.19      780.31    112.84 o 
  14  11   5        2.86        8.06     75.72 o 
 -16  12   5      745.97      460.31    126.28 o 
 -15  12   5     1676.96     1778.36    218.36 o 
 -14  12   5       72.52       43.58     81.45 o 
 -13  12   5     1109.95     1079.93    134.12 o 
 -12  12   5      233.79       96.40     85.79 o 
 -11  12   5     2532.11     2656.24    276.50 o 
 -10  12   5       57.68      116.37     89.19 o 
  -9  12   5      623.55      669.33     89.45 o 
  -8  12   5       45.29       52.66     57.80 o 
  -7  12   5       33.33       60.12     74.16 o 
  -6  12   5     3162.46     3242.27    140.01 o 
  -5  12   5      522.47      615.63     73.71 o 
  -4  12   5      333.46      402.44     53.32 o 
  -3  12   5     1025.32      955.79     59.59 o 
  -2  12   5     2332.45     2267.97     73.78 o 
  -1  12   5      174.22      198.44     44.16 o 
   0  12   5     1310.07     1346.51    110.29 o 
   1  12   5        3.58        8.88     35.96 o 
   2  12   5     2651.54     2642.24    107.48 o 
   3  12   5      652.22      583.82     63.74 o 
   4  12   5       81.24       77.05     43.32 o 
   5  12   5       34.05        6.04     40.84 o 
   6  12   5     1894.44     1995.15    107.35 o 
   7  12   5     1966.74     1900.94    127.97 o 
   8  12   5      881.09      774.07     79.71 o 
   9  12   5      251.17      299.86     65.76 o 
  10  12   5      108.53       84.45     50.98 o 
  11  12   5     1042.20     1092.97    104.76 o 
  12  12   5      100.86       96.60     68.17 o 
  13  12   5      879.97      803.01    204.64 o 
  14  12   5        1.87        7.11    111.15 o 
 -15  13   5       26.56       51.63     96.68 o 
 -14  13   5     1294.88     1239.16    160.89 o 
 -13  13   5      400.78      105.18     85.92 o 
 -12  13   5      240.63      220.34     83.92 o 
 -11  13   5      549.34      409.96     89.34 o 
 -10  13   5     1565.10     1698.24    201.12 o 
  -9  13   5     1555.47     1460.47    122.25 o 
  -8  13   5      940.09      910.74     94.62 o 
  -7  13   5     2654.75     2902.89    313.40 o 
  -6  13   5      735.27      674.27     81.56 o 
  -5  13   5      138.34      174.64     73.66 o 
  -4  13   5     1193.06     1276.58     88.32 o 
  -3  13   5     2482.99     2648.58     97.52 o 
  -2  13   5     3132.31     3063.13    129.54 o 
  -1  13   5      236.57      240.66     68.85 o 
   0  13   5     1798.82     1904.11     92.30 o 
   1  13   5      202.44      111.72     67.88 o 
   2  13   5      263.12      108.47     46.63 o 
   3  13   5      147.10       93.77     44.68 o 
   4  13   5      434.18      324.27     75.09 o 
   5  13   5      171.99      219.15     55.05 o 
   6  13   5      792.20      903.09     84.11 o 
   7  13   5     1816.90     1743.48    109.22 o 
   8  13   5      636.01      607.48     77.85 o 
   9  13   5      960.81      937.63     92.20 o 
  10  13   5      142.33      117.52     62.64 o 
  11  13   5      435.11      444.57     83.16 o 
  12  13   5      908.50      810.70    115.64 o 
  13  13   5      175.03       46.63    111.91 o 
 -14  14   5       98.94      115.14    102.71 o 
 -13  14   5       98.79      -17.03     92.51 o 
 -12  14   5     2859.59     3056.74    184.07 o 
 -11  14   5      210.03      247.56     82.94 o 
 -10  14   5       86.63       22.87     64.24 o 
  -9  14   5     1400.30     1220.08    117.65 o 
  -8  14   5     4082.50     3952.87    174.65 o 
  -7  14   5       10.06       42.28     57.45 o 
  -6  14   5      486.70      375.73     76.10 o 
  -5  14   5     2321.37     2441.82    168.64 o 
  -4  14   5     5378.25     4652.30    161.67 o 
  -3  14   5     1271.64     1378.10    120.44 o 
  -2  14   5      127.60      184.76     55.00 o 
  -1  14   5       36.75       28.87     48.91 o 
   0  14   5      546.32      595.69     64.45 o 
   1  14   5     6066.81     6170.89    165.41 o 
   2  14   5       25.17       50.24     44.43 o 
   3  14   5      113.72      116.73     48.92 o 
   4  14   5      448.72      495.15     68.94 o 
   5  14   5     2924.83     3022.86    132.31 o 
   6  14   5      163.09      167.21     54.62 o 
   7  14   5      421.53      390.87     71.29 o 
   8  14   5     1017.54     1071.24    105.01 o 
   9  14   5      433.29      365.18     74.44 o 
  10  14   5     1064.98      966.80    102.82 o 
  11  14   5      145.78      213.39     80.92 o 
  12  14   5      153.97       -6.35    216.20 o 
  13  14   5       14.77       54.54    121.41 o 
 -14  15   5      105.08       91.13    109.77 o 
 -13  15   5     2692.92     3228.30    341.31 o 
 -12  15   5        0.25     -121.31     76.13 o 
 -11  15   5      312.04      104.35     86.12 o 
 -10  15   5       66.47       10.55     66.55 o 
  -9  15   5     4071.14     4338.32    321.75 o 
  -8  15   5      760.12      568.49     91.18 o 
  -7  15   5      162.04       98.05     66.09 o 
  -6  15   5     1084.24     1005.08     98.69 o 
  -5  15   5      803.01      717.41    118.31 o 
  -4  15   5     5443.94     5607.97    300.12 o 
  -3  15   5      863.88      644.85    303.75 o 
  -2  15   5     1953.83     1768.74    211.77 o 
  -1  15   5       28.89       77.89     55.81 o 
   0  15   5     5018.96     5098.61    178.94 o 
   1  15   5      295.87      221.25     54.37 o 
   2  15   5     2244.00     2411.83    115.23 o 
   3  15   5      118.55      137.38     50.91 o 
   4  15   5     1897.26     1881.07    109.60 o 
   5  15   5      937.35     1067.57     94.83 o 
   6  15   5      869.96      970.02     92.50 o 
   7  15   5        1.89        2.52     49.82 o 
   8  15   5      523.61      264.45     67.62 o 
   9  15   5     1214.56     1216.03    178.46 o 
  10  15   5      678.08      467.00     97.70 o 
  11  15   5       13.14       26.37     87.20 o 
  12  15   5       17.69       70.42    105.36 o 
 -13  16   5      776.45      712.14    143.51 o 
 -12  16   5      836.51     1003.90    146.85 o 
 -11  16   5      456.45      555.10    153.51 o 
 -10  16   5       27.44       32.35     71.23 o 
  -9  16   5       36.99       53.80     83.53 o 
  -8  16   5       58.88      174.59     75.94 o 
  -7  16   5     2780.89     2608.44    323.96 o 
  -6  16   5      357.20      288.31     87.60 o 
  -5  16   5     1918.58     1854.53    209.62 o 
  -4  16   5      583.17      795.54    149.37 o 
  -3  16   5     5956.25     5997.81    313.52 o 
  -2  16   5      520.49      707.49    296.90 o 
  -1  16   5       93.93      164.35    101.64 o 
   0  16   5      640.03      438.73     79.53 o 
   1  16   5     5843.18     5920.00    203.37 o 
   2  16   5      109.76      141.52     69.81 o 
   3  16   5       33.16       91.50     53.25 o 
   4  16   5       80.60      148.77     60.72 o 
   5  16   5     3646.93     3664.08    206.67 o 
   6  16   5     1079.18     1087.20    109.98 o 
   7  16   5      185.04      137.86     76.84 o 
   8  16   5        9.23      -54.12     57.85 o 
   9  16   5      541.69      570.71     94.12 o 
  10  16   5      658.80      541.99    115.35 o 
  11  16   5        1.51      -59.93     91.17 o 
 -12  17   5      902.75      477.77    124.72 o 
 -11  17   5        1.15      121.91     94.74 o 
 -10  17   5     1153.24     1168.01    148.21 o 
  -9  17   5      355.05      565.40    114.58 o 
  -8  17   5      380.11      254.98     83.04 o 
  -7  17   5      136.50      154.71    116.44 o 
  -6  17   5      886.15     1199.19    295.25 o 
  -5  17   5     2132.79     2247.65    232.76 o 
  -4  17   5      118.99      135.65    104.05 o 
  -3  17   5      141.10      139.81    109.90 o 
  -2  17   5      665.01      630.38    163.45 o 
  -1  17   5      797.38      682.27    187.15 o 
   0  17   5       85.35      134.72     73.20 o 
   1  17   5      252.43      327.26     75.44 o 
   2  17   5      344.98      294.37     77.47 o 
   3  17   5      592.17      625.89     95.48 o 
   4  17   5      293.33      201.89     64.71 o 
   5  17   5       44.44       17.35     55.87 o 
   6  17   5      548.65      569.03     83.07 o 
   7  17   5     1769.46     1854.14    129.26 o 
   8  17   5      387.12      252.92    110.90 o 
   9  17   5        0.45       48.98     78.36 o 
  10  17   5      347.19      521.13    148.76 o 
 -10  18   5      660.37      953.87    142.69 o 
  -9  18   5      305.78      374.03    225.24 o 
  -8  18   5      128.85        4.11    187.15 o 
  -7  18   5       45.16      -32.37    108.31 o 
  -6  18   5      502.97      798.32    206.33 o 
  -5  18   5      427.71      409.06    151.34 o 
  -4  18   5      663.77      584.13    151.36 o 
  -3  18   5      752.45     1012.17    176.90 o 
  -2  18   5       87.38       75.31    103.52 o 
  -1  18   5       41.62       -4.01     92.04 o 
   0  18   5      325.23      229.23    111.77 o 
   1  18   5      315.42      257.76     92.80 o 
   2  18   5      323.59      216.81     75.92 o 
   3  18   5      183.66       57.44     94.49 o 
   4  18   5     1495.84     1363.71    191.47 o 
   5  18   5      243.92      240.00     89.72 o 
   6  18   5        5.63      -11.70     66.23 o 
   7  18   5       25.93       60.03     75.41 o 
   8  18   5      464.27      485.78    118.10 o 
   9  18   5       43.87       38.69    106.31 o 
  -9  19   5     1085.52     1333.09    330.46 o 
  -8  19   5      417.11      656.82    243.33 o 
  -7  19   5      294.20      158.66    196.74 o 
  -6  19   5      107.36      351.84    202.77 o 
  -5  19   5      159.30      288.54    207.43 o 
  -4  19   5     3915.88     4130.12    668.74 o 
  -3  19   5      173.87      231.29    431.99 o 
  -2  19   5      240.90      394.74    145.43 o 
  -1  19   5      200.06      149.80    130.40 o 
   0  19   5     4392.07     4900.46    943.71 o 
   1  19   5        2.80      123.01    117.02 o 
   2  19   5     1075.29      731.50    175.32 o 
   3  19   5        0.37       51.80     77.58 o 
   4  19   5     1697.90     1708.85    149.92 o 
   5  19   5     1929.68     1645.31    151.80 o 
   6  19   5     1319.25     1160.75    202.64 o 
   7  19   5       22.85      -14.35     96.87 o 
  -7  20   5      216.01      203.05    202.22 o 
  -6  20   5       71.28      -74.53    187.15 o 
  -5  20   5       67.09      111.25    194.00 o 
  -4  20   5     1970.46     1870.71    343.89 o 
  -3  20   5     2338.63     1506.54    307.17 o 
  -2  20   5        1.43      -43.02    172.08 o 
  -1  20   5        3.08       63.02    174.82 o 
   0  20   5        5.32      -98.65    161.94 o 
   1  20   5     4094.32     4460.17    432.40 o 
   2  20   5       85.25     -235.11    154.00 o 
   3  20   5        2.84      217.02    194.28 o 
   4  20   5      192.81      303.07    118.51 o 
   5  20   5     1934.16     2149.52    233.83 o 
   6  20   5     1118.90     1400.22    300.60 o 
  -5  21   5      761.19      614.62    273.74 o 
  -4  21   5      179.58      -67.41    187.98 o 
  -3  21   5     1019.79      725.05    278.40 o 
  -2  21   5       13.48      261.41    212.64 o 
  -1  21   5        6.55     -286.07    158.38 o 
   0  21   5      656.09      603.11    243.05 o 
   1  21   5      256.43      291.01    211.81 o 
   2  21   5      232.24      207.43    214.55 o 
   3  21   5       10.65     -203.32    160.03 o 
 -19   0   6     1498.46     1584.01    201.31 o 
 -18   0   6      459.01      394.25    136.34 o 
 -17   0   6       37.31       10.90     95.99 o 
 -16   0   6      141.87      -58.16     88.55 o 
 -15   0   6     2707.65     3613.78    344.44 o 
 -14   0   6     1845.47     2017.94    174.12 o 
 -13   0   6       22.32       -4.48     43.34 o 
 -12   0   6      437.62      534.35     65.64 o 
 -11   0   6     8818.36     9477.22    211.94 o 
 -10   0   6      348.11      206.36     79.22 o 
  -9   0   6    13603.58    13807.46    254.55 o 
  -8   0   6     3023.50     3105.88     97.28 o 
  -7   0   6     8683.57     8487.87    169.27 o 
  -6   0   6    21058.47    22053.98    387.33 o 
  -5   0   6    10616.10    10537.44    209.76 o 
  -4   0   6     4324.70     5027.93    102.41 o 
  -3   0   6     2864.57     2831.90     72.52 o 
  -2   0   6    47667.12    47369.10    746.13 o 
  -1   0   6    14503.82    14373.18    343.42 o 
   0   0   6     4082.37     4160.09    179.49 o 
   1   0   6    11006.25    10433.93    186.35 o 
   2   0   6     2670.71     2437.93     78.06 o 
   3   0   6     4635.90     4347.38    112.62 o 
   4   0   6     3808.27     3138.27    162.84 o 
   5   0   6      160.68       80.21     31.36 o 
   6   0   6    15064.69    14963.48    281.99 o 
   7   0   6    20169.13    20229.53    361.14 o 
   8   0   6      694.22      742.77     82.83 o 
   9   0   6       65.68      128.80     46.83 o 
  10   0   6     1668.95     1684.49     96.99 o 
  11   0   6     6811.59     7220.59    190.36 o 
  12   0   6      600.62      520.24     78.00 o 
  13   0   6      408.11      384.60     93.43 o 
  14   0   6      573.11      582.40     79.58 o 
  15   0   6     1322.39     1361.11    117.76 o 
  16   0   6      184.32      177.32     93.81 o 
  17   0   6      419.10      593.27    170.82 o 
 -19   1   6      295.53      340.75    114.91 o 
 -18   1   6        7.70       -5.97     75.82 o 
 -17   1   6       29.80        8.77     69.31 o 
 -16   1   6     1729.08     1746.28    158.23 o 
 -15   1   6       11.79       -6.96     56.53 o 
 -14   1   6     1731.02     1762.89    101.05 o 
 -13   1   6       16.53       26.85     39.95 o 
 -12   1   6     1888.10     1821.27     69.02 o 
 -11   1   6      419.25      303.30     37.41 o 
 -10   1   6     5993.13     5944.04    108.95 o 
  -9   1   6     2946.08     3221.13     74.66 o 
  -8   1   6     2436.20     2545.59     62.44 o 
  -7   1   6     1449.88     1395.70     47.42 o 
  -6   1   6    11379.92    10895.76    152.44 o 
  -5   1   6     1300.59     1012.03     38.30 o 
  -4   1   6       94.20      104.58     16.32 o 
  -3   1   6     5844.51     5714.52     83.26 o 
  -2   1   6     5810.28     6649.78     94.24 o 
  -1   1   6    56321.64    55555.26    750.57 o 
   0   1   6       31.17       34.01     17.21 o 
   1   1   6      365.81      274.82     27.01 o 
   2   1   6      213.17      331.72     25.22 o 
   3   1   6    31607.59    30780.52    327.08 o 
   4   1   6      204.74      184.50     23.81 o 
   5   1   6      362.25      393.47     37.89 o 
   6   1   6      277.63      343.41     32.64 o 
   7   1   6     9238.13     9141.49    147.61 o 
   8   1   6     2260.46     2328.61     72.48 o 
   9   1   6      206.47      169.70     31.36 o 
  10   1   6      193.09      108.29     45.01 o 
  11   1   6     2238.86     2312.26     80.63 o 
  12   1   6     3670.75     3652.35    102.15 o 
  13   1   6      247.56      251.40     44.76 o 
  14   1   6      141.34      102.72     42.16 o 
  15   1   6      201.59      238.65     57.40 o 
  16   1   6      646.78      843.83    105.11 o 
  17   1   6       48.65      155.45     82.73 o 
 -19   2   6      263.02      261.11    137.11 o 
 -18   2   6       17.29      -50.60    170.16 o 
 -17   2   6      160.17       50.76     84.60 o 
 -16   2   6      210.47      189.07     76.00 o 
 -15   2   6      750.87      812.56     88.05 o 
 -14   2   6      338.66      411.28     59.60 o 
 -13   2   6      636.62      566.56     61.55 o 
 -12   2   6      328.12      307.16     49.76 o 
 -11   2   6     1713.77     1768.64     65.56 o 
 -10   2   6        7.97       12.08     26.59 o 
  -9   2   6     1432.80     1485.09     64.09 o 
  -8   2   6       48.04       61.60     22.66 o 
  -7   2   6     1143.79     1040.28     40.85 o 
  -6   2   6     1596.05     1617.58     39.50 o 
  -5   2   6     1494.57     1592.84     49.03 o 
  -4   2   6       17.33       35.31     18.85 o 
  -3   2   6      381.51      442.47     24.86 o 
  -2   2   6     7995.85     7954.48    106.42 o 
  -1   2   6     8240.48     7652.34    106.51 o 
   0   2   6        4.14        8.24     14.92 o 
   1   2   6        1.55       -0.58     14.77 o 
   2   2   6     3267.08     3421.43     71.21 o 
   3   2   6      298.75      225.18     27.38 o 
   4   2   6     2375.47     2188.61     62.44 o 
   5   2   6      601.71      490.99     33.43 o 
   6   2   6     1700.05     1666.99     56.78 o 
   7   2   6     2043.03     2141.25     66.72 o 
   8   2   6      179.50      147.03     28.69 o 
   9   2   6      751.20      783.24     51.10 o 
  10   2   6        0.19       29.49     27.36 o 
  11   2   6       89.63      120.67     34.03 o 
  12   2   6        1.34      -22.37     29.42 o 
  13   2   6       25.34       28.32     35.23 o 
  14   2   6       36.57        4.79     41.46 o 
  15   2   6       13.91       30.67     49.04 o 
  16   2   6        1.24       81.16     71.74 o 
 -18   3   6      217.61      288.17    124.84 o 
 -17   3   6       67.60      159.57    117.27 o 
 -16   3   6      311.32      417.44     85.58 o 
 -15   3   6      473.58      473.68     91.07 o 
 -14   3   6      874.80      767.69     73.28 o 
 -13   3   6       56.52       32.16     39.47 o 
 -12   3   6      484.17      436.02     57.06 o 
 -11   3   6      131.77      113.90     37.37 o 
 -10   3   6      557.60      637.61     47.37 o 
  -9   3   6      104.26       56.51     25.98 o 
  -8   3   6      307.44      275.78     26.13 o 
  -7   3   6      794.95      919.59     30.21 o 
  -6   3   6       78.28       33.12     19.80 o 
  -5   3   6     3205.98     3181.62     98.27 o 
  -4   3   6       19.75       85.68     32.34 o 
  -3   3   6      526.16      534.91     69.73 o 
  -2   3   6      896.10     1052.68     25.99 o 
  -1   3   6       11.17        5.47     12.55 o 
   0   3   6     4833.25     4539.27     72.92 o 
   1   3   6    11060.37    10878.23    147.32 o 
   2   3   6       19.26       23.24     17.39 o 
   3   3   6       27.93        8.14     18.82 o 
   4   3   6      812.29      786.77     42.55 o 
   5   3   6     6484.65     6870.60    116.05 o 
   6   3   6      491.90      536.24     39.94 o 
   7   3   6     2051.15     1890.87     83.48 o 
   8   3   6      695.29      659.16     50.87 o 
   9   3   6     2776.83     2860.75     88.83 o 
  10   3   6      453.62      436.80     44.17 o 
  11   3   6     1801.59     1789.71     77.58 o 
  12   3   6     1801.95     1686.93     99.09 o 
  13   3   6      196.19      199.47     46.21 o 
  14   3   6       20.58        3.11     40.82 o 
  15   3   6       12.46      -26.21     48.28 o 
  16   3   6      193.88      131.48     74.80 o 
 -18   4   6      312.20      436.14    164.82 o 
 -17   4   6       38.75      190.06    118.76 o 
 -16   4   6      288.94      504.72    102.60 o 
 -15   4   6     1912.37     2342.69    176.54 o 
 -14   4   6     1015.05      823.96     82.25 o 
 -13   4   6      121.52      161.67     54.38 o 
 -12   4   6      242.92      246.13     54.35 o 
 -11   4   6     7261.00     7423.62    287.04 o 
 -10   4   6        7.33       46.75     43.04 o 
  -9   4   6     4826.61     5026.03     98.95 o 
  -8   4   6      180.04      274.80     27.01 o 
  -7   4   6      538.70      448.29     36.68 o 
  -6   4   6     3269.99     3019.30     90.73 o 
  -5   4   6      196.88      119.42     32.24 o 
  -4   4   6        5.18       58.84     27.07 o 
  -3   4   6       32.58       36.53     28.84 o 
  -2   4   6     8033.22     7880.89     98.78 o 
  -1   4   6      555.69      523.12     27.82 o 
   0   4   6     4042.57     3857.68     73.45 o 
   1   4   6      373.79      388.45     28.78 o 
   2   4   6    13876.48    12530.99    178.08 o 
   3   4   6      350.11      428.32     32.70 o 
   4   4   6      653.39      722.52     42.15 o 
   5   4   6      104.24      148.24     26.96 o 
   6   4   6    20052.52    20708.30    273.72 o 
   7   4   6     5364.89     5316.02    116.38 o 
   8   4   6      106.83      123.02     30.99 o 
   9   4   6       81.73       94.22     30.22 o 
  10   4   6     3735.32     3899.94    105.75 o 
  11   4   6     5814.67     5902.08    149.52 o 
  12   4   6      361.25      327.64     51.73 o 
  13   4   6     1111.13     1158.38     81.60 o 
  14   4   6      720.51      692.17     67.47 o 
  15   4   6     2583.46     2818.43    142.44 o 
  16   4   6      688.35      791.30    131.03 o 
 -18   5   6      123.24      190.66    134.48 o 
 -17   5   6        0.37        5.02     87.78 o 
 -16   5   6     1184.61     1510.02    164.52 o 
 -15   5   6      359.10      190.00     76.04 o 
 -14   5   6     2678.87     2920.95    151.48 o 
 -13   5   6      125.98      142.71     54.28 o 
 -12   5   6     1866.84     1954.22    102.55 o 
 -11   5   6      614.47      737.44     70.11 o 
 -10   5   6     6614.54     6439.35    191.65 o 
  -9   5   6      958.41     1167.39     74.89 o 
  -8   5   6      361.45      357.65     32.49 o 
  -7   5   6     2374.11     2332.53     53.59 o 
  -6   5   6    10058.35     9368.37    177.70 o 
  -5   5   6     2263.77     2085.49     76.48 o 
  -4   5   6     1813.18     1919.11     71.94 o 
  -3   5   6     3541.39     3525.80     68.85 o 
  -2   5   6    10476.58    11040.83    143.53 o 
  -1   5   6    11522.54    10322.39    153.57 o 
   0   5   6     1743.95     1951.56     58.93 o 
   1   5   6     5704.55     5302.94     94.12 o 
   2   5   6     3826.63     4250.25     84.77 o 
   3   5   6     9869.24     9034.32    140.54 o 
   4   5   6      747.70      684.89     41.89 o 
   5   5   6        3.68       -1.23     20.69 o 
   6   5   6      464.61      397.65     37.79 o 
   7   5   6     8269.06     8159.17    156.07 o 
   8   5   6     2737.99     2922.21     91.11 o 
   9   5   6       21.77        8.08     28.97 o 
  10   5   6     2794.84     2811.57    114.24 o 
  11   5   6     2603.93     2653.66    117.24 o 
  12   5   6     5291.91     5427.99    161.78 o 
  13   5   6        0.27       30.29     43.47 o 
  14   5   6     1059.35     1082.65     91.93 o 
  15   5   6      332.01      329.50     74.82 o 
  16   5   6     1378.46     1405.98    144.28 o 
 -18   6   6      604.73      516.43    161.86 o 
 -17   6   6       32.39      172.02     94.36 o 
 -16   6   6        0.20      -33.86     66.91 o 
 -15   6   6     1273.05     1400.99    147.74 o 
 -14   6   6     1137.56     1066.82    139.81 o 
 -13   6   6       40.25       60.55     55.10 o 
 -12   6   6      450.86      463.33     66.10 o 
 -11   6   6     2670.59     2944.43    117.02 o 
 -10   6   6      151.16      219.40     51.61 o 
  -9   6   6     7467.80     7839.14    177.04 o 
  -8   6   6     2332.20     2592.95     78.06 o 
  -7   6   6     1523.35     1645.32     46.74 o 
  -6   6   6     3658.79     3323.08    102.04 o 
  -5   6   6     7611.55     7846.81    181.08 o 
  -4   6   6      241.72      180.56     15.77 o 
  -3   6   6        4.03      -13.53     12.27 o 
  -2   6   6      869.41      713.85     66.36 o 
  -1   6   6     3830.39     3890.05     83.76 o 
   0   6   6      969.64      918.46     51.82 o 
   1   6   6       18.65       22.88     21.03 o 
   2   6   6     1288.51     1062.95     46.19 o 
   3   6   6      229.11      284.55     29.79 o 
   4   6   6     4884.34     4731.18     98.22 o 
   5   6   6     2013.97     1833.25     78.87 o 
   6   6   6     2678.35     2754.33     80.50 o 
   7   6   6     4780.53     5072.28    113.84 o 
   8   6   6     1424.03     1464.73     86.05 o 
   9   6   6      240.47      195.62     47.00 o 
  10   6   6       48.93       53.94     39.14 o 
  11   6   6     3264.92     3524.79    132.11 o 
  12   6   6      518.89      447.01     81.84 o 
  13   6   6        7.91       51.01     50.07 o 
  14   6   6      146.83      142.82     73.06 o 
  15   6   6     1254.47     1249.40    109.91 o 
  16   6   6        1.57       59.36     80.87 o 
 -18   7   6      119.94      149.42    114.90 o 
 -17   7   6      111.15      233.84    108.02 o 
 -16   7   6      456.67      318.54     91.71 o 
 -15   7   6       41.33       34.14     72.93 o 
 -14   7   6      117.95      211.05     72.06 o 
 -13   7   6      882.31      814.07     96.64 o 
 -12   7   6        0.30      -28.99     54.94 o 
 -11   7   6      398.86      325.68     73.33 o 
 -10   7   6        5.37      -19.29     40.86 o 
  -9   7   6     3054.62     3112.18    124.30 o 
  -8   7   6      320.50      312.04     49.83 o 
  -7   7   6      413.74      528.74     38.77 o 
  -6   7   6      316.09      419.74     32.37 o 
  -5   7   6     2429.27     2423.09     57.69 o 
  -4   7   6     6961.64     7097.72     99.74 o 
  -3   7   6        7.01       20.94     18.19 o 
  -2   7   6     2421.07     2511.18     67.77 o 
  -1   7   6     1729.55     1549.81     75.44 o 
   0   7   6    13477.77    14040.24    292.32 o 
   1   7   6       24.24       29.64     21.76 o 
   2   7   6     5279.53     5256.61    107.98 o 
   3   7   6      767.57      783.27     46.84 o 
   4   7   6     1672.05     1712.22     65.68 o 
   5   7   6       58.81       67.42     27.49 o 
   6   7   6       15.47      -35.65     27.69 o 
   7   7   6     1210.15     1143.77     73.13 o 
   8   7   6       76.15       27.52     39.21 o 
   9   7   6     2518.51     2422.73    106.39 o 
  10   7   6      337.94      274.02     53.76 o 
  11   7   6        1.54      -51.06     43.34 o 
  12   7   6      339.61      204.86     62.87 o 
  13   7   6      958.50     1014.44    102.12 o 
  14   7   6      156.42       64.11     65.54 o 
  15   7   6      245.63      164.01     98.49 o 
  16   7   6      324.72      266.69    101.91 o 
 -17   8   6      105.50       -7.49     88.48 o 
 -16   8   6      882.91      853.86    179.21 o 
 -15   8   6       52.02       63.73     73.33 o 
 -14   8   6      330.71      303.26     81.94 o 
 -13   8   6      516.25      515.78    138.70 o 
 -12   8   6      425.30      433.47     76.97 o 
 -11   8   6     2066.93     2201.28    131.21 o 
 -10   8   6       37.43       42.74     63.76 o 
  -9   8   6      490.60      451.16     77.95 o 
  -8   8   6     2296.03     2449.19    101.25 o 
  -7   8   6     1955.37     1971.66     97.64 o 
  -6   8   6     1220.83     1434.08    114.39 o 
  -5   8   6       30.99       64.42     23.63 o 
  -4   8   6       47.00       80.93     20.92 o 
  -3   8   6     2470.91     2660.18    102.28 o 
  -2   8   6      178.44       61.19     24.87 o 
  -1   8   6     1565.46     1654.43     60.91 o 
   0   8   6     4751.85     4910.76    105.07 o 
   1   8   6     2474.43     2464.75     74.60 o 
   2   8   6     1804.96     1670.50    106.63 o 
   3   8   6      134.32      161.40     28.93 o 
   4   8   6      322.94      390.00     49.36 o 
   5   8   6     7257.11     7415.19    173.79 o 
   6   8   6     1408.33     1348.07     84.22 o 
   7   8   6      348.68      336.49     74.29 o 
   8   8   6        1.49       -1.53     39.07 o 
   9   8   6     1739.77     1821.17    106.47 o 
  10   8   6      958.39      923.80     86.74 o 
  11   8   6      721.63      615.12     92.76 o 
  12   8   6       22.69       73.01     52.53 o 
  13   8   6      556.65      583.87     90.15 o 
  14   8   6      408.97      442.66    101.97 o 
  15   8   6      168.85      102.98     99.22 o 
 -17   9   6       77.17       16.46    101.40 o 
 -16   9   6      605.44      651.30    120.17 o 
 -15   9   6      314.00      267.59     92.84 o 
 -14   9   6     1028.66     1136.62    120.91 o 
 -13   9   6       19.62       93.04     70.25 o 
 -12   9   6     3384.99     3777.91    182.61 o 
 -11   9   6      100.18      112.39     60.02 o 
 -10   9   6     1261.87     1344.48    110.15 o 
  -9   9   6      671.90      699.85     84.14 o 
  -8   9   6     1708.28     1639.78    107.10 o 
  -7   9   6      392.97      372.61     53.92 o 
  -6   9   6     4305.58     4623.63    127.41 o 
  -5   9   6     8947.38     8854.22    164.54 o 
  -4   9   6       42.16       27.10     23.23 o 
  -3   9   6      542.22      590.80     38.74 o 
  -2   9   6     2178.32     2150.61     74.73 o 
  -1   9   6     6860.41     7118.12    163.94 o 
   0   9   6     3341.29     3442.65     98.91 o 
   1   9   6     4253.55     4159.80     99.17 o 
   2   9   6      513.69      494.07     41.58 o 
   3   9   6     8050.69     7842.77    174.18 o 
   4   9   6     3067.77     3054.51    118.06 o 
   5   9   6       23.08        0.03     34.05 o 
   6   9   6       42.09       22.75     39.45 o 
   7   9   6     3576.58     3641.30    171.63 o 
   8   9   6      425.11      433.60     64.58 o 
   9   9   6      841.37      952.33     84.52 o 
  10   9   6      400.97      378.36     71.59 o 
  11   9   6     1044.34     1157.60    101.71 o 
  12   9   6      998.84     1159.77    114.66 o 
  13   9   6      250.86      307.13     79.07 o 
  14   9   6      129.46      151.58     84.41 o 
  15   9   6      108.64       80.30    100.60 o 
 -17  10   6      545.63      532.45    191.17 o 
 -16  10   6      141.36      250.93    104.92 o 
 -15  10   6      469.09      547.89    133.60 o 
 -14  10   6      426.66      404.24     96.87 o 
 -13  10   6       24.36        7.46     65.09 o 
 -12  10   6     1069.42     1145.02    192.18 o 
 -11  10   6     1413.83     1643.48    168.66 o 
 -10  10   6      788.44      646.82     87.27 o 
  -9  10   6       15.41      -41.02     68.90 o 
  -8  10   6      116.41      186.07     55.93 o 
  -7  10   6     3692.88     3736.90    218.91 o 
  -6  10   6     6518.11     5986.32    254.27 o 
  -5  10   6     3006.16     3354.78     92.63 o 
  -4  10   6      490.60      642.50     47.25 o 
  -3  10   6      172.16      151.36     30.11 o 
  -2  10   6     1916.18     1887.66     70.12 o 
  -1  10   6      417.20      497.53     44.26 o 
   0  10   6     7990.21     8063.82    151.00 o 
   1  10   6      383.61      450.36     52.71 o 
   2  10   6     7237.06     7708.59    203.90 o 
   3  10   6        4.05       50.24     40.76 o 
   4  10   6     4216.10     4321.22    133.32 o 
   5  10   6      751.02      658.28     67.16 o 
   6  10   6     4079.11     3978.99    134.23 o 
   7  10   6      581.71      637.65     72.06 o 
   8  10   6     2203.57     2319.25    118.45 o 
   9  10   6      376.52      260.02     58.72 o 
  10  10   6       16.91       99.47     52.80 o 
  11  10   6     2176.43     2143.09    131.63 o 
  12  10   6       15.22       35.48     60.89 o 
  13  10   6      137.13      196.73     85.72 o 
  14  10   6       41.51       22.98     74.95 o 
 -16  11   6     1254.34      804.38    147.07 o 
 -15  11   6       82.61      130.40     86.09 o 
 -14  11   6     1315.52     1311.65    135.80 o 
 -13  11   6      306.06      427.96     94.99 o 
 -12  11   6      741.63      911.93    135.23 o 
 -11  11   6      701.65      807.17     99.57 o 
 -10  11   6     2375.62     2357.70    163.78 o 
  -9  11   6      114.19       93.65     55.36 o 
  -8  11   6      366.55      260.94     95.06 o 
  -7  11   6     1527.07     1793.05    147.76 o 
  -6  11   6     5705.18     5920.29    182.13 o 
  -5  11   6      874.26      850.56     80.85 o 
  -4  11   6     4157.42     3806.54    100.58 o 
  -3  11   6      212.08      211.62     33.57 o 
  -2  11   6     1653.82     1690.44     69.42 o 
  -1  11   6     1997.69     1963.87     75.76 o 
   0  11   6     2177.36     2214.39     92.18 o 
   1  11   6     1875.61     1972.69     90.29 o 
   2  11   6      120.82       96.91     40.58 o 
   3  11   6     4098.00     4273.15    133.57 o 
   4  11   6        5.38       39.12     40.32 o 
   5  11   6       79.64      129.46     48.15 o 
   6  11   6      113.50       41.79     43.61 o 
   7  11   6     4579.77     4408.74    151.10 o 
   8  11   6      143.58      163.73     54.13 o 
   9  11   6     3575.13     3613.89    150.70 o 
  10  11   6     1214.38     1412.68    120.80 o 
  11  11   6       37.15       40.75     57.96 o 
  12  11   6      919.18      771.28     95.38 o 
  13  11   6      605.66      528.76    103.09 o 
  14  11   6      475.64      499.89    126.76 o 
 -16  12   6      538.79      519.40    143.74 o 
 -15  12   6      357.85      104.30    104.76 o 
 -14  12   6      144.77      -67.09     80.05 o 
 -13  12   6      495.60      414.52    106.73 o 
 -12  12   6     3608.59     3456.36    183.04 o 
 -11  12   6      415.09      449.73     85.56 o 
 -10  12   6       41.76      -11.63     60.21 o 
  -9  12   6      935.07     1014.43    113.28 o 
  -8  12   6     2670.97     2741.74    143.20 o 
  -7  12   6        2.66      -16.49     51.69 o 
  -6  12   6     1747.33     1630.16    110.04 o 
  -5  12   6     3640.60     3506.90    181.34 o 
  -4  12   6       16.88      -32.53     39.39 o 
  -3  12   6      561.84      627.26     51.73 o 
  -2  12   6       35.07       16.13     33.34 o 
  -1  12   6     4487.90     4264.61    125.51 o 
   0  12   6      156.16      166.76     44.24 o 
   1  12   6     1867.31     1946.68    113.48 o 
   2  12   6      230.94      321.42     54.95 o 
   3  12   6     1918.44     1731.80    100.59 o 
   4  12   6     3818.03     3633.13    169.23 o 
   5  12   6     2570.24     2645.23    119.73 o 
   6  12   6      352.34      332.58     61.34 o 
   7  12   6       42.93       57.56     45.08 o 
   8  12   6     2209.04     2134.39    149.03 o 
   9  12   6      845.22      951.90     94.16 o 
  10  12   6      956.64     1036.01    102.57 o 
  11  12   6       46.74       59.40     62.91 o 
  12  12   6      162.35      152.80     82.46 o 
  13  12   6      167.91      155.83     92.35 o 
 -15  13   6      111.88       83.92    105.98 o 
 -14  13   6      227.17      283.29    212.16 o 
 -13  13   6     1220.37     1440.22    146.83 o 
 -12  13   6      434.69      433.99     92.03 o 
 -11  13   6      501.03      457.74     91.55 o 
 -10  13   6      408.14      364.53     80.84 o 
  -9  13   6     1542.08     1649.59    127.26 o 
  -8  13   6     3433.87     3613.07    175.24 o 
  -7  13   6      227.34      164.10     68.04 o 
  -6  13   6     1472.15     1620.92    114.30 o 
  -5  13   6     6488.03     6558.40    194.76 o 
  -4  13   6     2501.04     2667.03    188.18 o 
  -3  13   6     1114.54     1075.29     75.63 o 
  -2  13   6     1112.64     1150.66     87.54 o 
  -1  13   6      819.64      942.36     88.59 o 
   0  13   6     4794.93     4775.52    140.66 o 
   1  13   6       57.04       32.40     40.49 o 
   2  13   6      858.61      907.91     76.37 o 
   3  13   6      260.44      264.80     51.90 o 
   4  13   6     4296.05     4190.93    144.71 o 
   5  13   6      589.34      565.53     71.80 o 
   6  13   6      680.12      783.43     83.74 o 
   7  13   6       78.56       76.93     50.52 o 
   8  13   6      277.97      158.05     60.48 o 
   9  13   6     1890.55     1807.62    123.08 o 
  10  13   6       50.86      104.50     59.22 o 
  11  13   6       49.45      100.83     71.25 o 
  12  13   6       22.67      157.33     82.61 o 
  13  13   6     1068.72     1266.25    159.55 o 
 -14  14   6       65.36      200.99    107.03 o 
 -13  14   6      360.78      171.75     99.89 o 
 -12  14   6      796.34      829.71    114.98 o 
 -11  14   6      632.16      566.97     93.81 o 
 -10  14   6       36.00       -6.25     62.36 o 
  -9  14   6      505.54      530.91     91.62 o 
  -8  14   6      956.67      858.42    131.77 o 
  -7  14   6     2374.53     2169.18    133.65 o 
  -6  14   6      524.03      549.73     81.18 o 
  -5  14   6     1791.14     1690.89    113.08 o 
  -4  14   6     1001.64     1024.87     91.23 o 
  -3  14   6      585.87      385.04    109.79 o 
  -2  14   6       13.88       96.11     64.19 o 
  -1  14   6      107.36        7.34     48.01 o 
   0  14   6      344.89      318.12     55.01 o 
   1  14   6      738.24      821.20     79.96 o 
   2  14   6     1002.26     1044.44     82.68 o 
   3  14   6      897.41      920.94    122.62 o 
   4  14   6        0.53       42.92     44.44 o 
   5  14   6     4128.68     3848.09    148.58 o 
   6  14   6     2491.33     2220.36    194.28 o 
   7  14   6      679.82      707.33     84.51 o 
   8  14   6      101.02       65.40     56.97 o 
   9  14   6      487.24      607.79     86.08 o 
  10  14   6      119.82      120.33     69.73 o 
  11  14   6      684.46      496.17    100.12 o 
  12  14   6      132.19      140.36     99.58 o 
 -13  15   6      218.76      358.29    114.78 o 
 -12  15   6      391.40      151.11    123.71 o 
 -11  15   6      238.75      158.01     84.95 o 
 -10  15   6      733.82      497.53     94.94 o 
  -9  15   6      298.29      255.71     79.32 o 
  -8  15   6       11.14       80.11     59.36 o 
  -7  15   6     1974.16     2192.94    252.57 o 
  -6  15   6     2524.24     2272.54    134.00 o 
  -5  15   6      655.93      652.02     85.26 o 
  -4  15   6        0.57      106.77     87.22 o 
  -3  15   6      400.34      528.01    188.93 o 
  -2  15   6     1283.78     1433.80    177.00 o 
  -1  15   6     3063.58     3306.67    267.68 o 
   0  15   6        7.52      -46.05     44.40 o 
   1  15   6      295.59      395.37     76.26 o 
   2  15   6        0.95        6.24     44.83 o 
   3  15   6     3849.53     3691.03    144.01 o 
   4  15   6       13.11       35.39     49.06 o 
   5  15   6       40.85       74.97     54.20 o 
   6  15   6       77.97      109.07     68.50 o 
   7  15   6      925.75      744.79     91.33 o 
   8  15   6       39.97       27.56     58.08 o 
   9  15   6       22.16      111.74     71.87 o 
  10  15   6      258.56      303.41     90.41 o 
  11  15   6       15.39       65.43    107.59 o 
 -13  16   6       68.00       48.16    101.99 o 
 -12  16   6     2313.18     2305.97    198.92 o 
 -11  16   6        7.97       91.07     93.96 o 
 -10  16   6      756.23      574.39    112.26 o 
  -9  16   6       23.40      150.36     77.27 o 
  -8  16   6     1842.91     2034.43    155.43 o 
  -7  16   6      429.42      446.30     82.77 o 
  -6  16   6       14.27       21.39    237.16 o 
  -5  16   6     1577.85     1710.20    202.09 o 
  -4  16   6     1768.99     1572.08    186.19 o 
  -3  16   6     4408.42     4414.38    282.46 o 
  -2  16   6      604.64      540.92    126.62 o 
  -1  16   6     1413.77     1201.79    205.92 o 
   0  16   6       76.30      103.76     74.21 o 
   1  16   6     4634.00     4659.72    202.10 o 
   2  16   6      844.83      735.37     78.41 o 
   3  16   6        1.19       46.32     51.23 o 
   4  16   6     1049.44     1005.30     94.70 o 
   5  16   6      439.44      355.85     71.41 o 
   6  16   6       27.43      107.37     59.37 o 
   7  16   6     1539.69     1568.32    162.86 o 
   8  16   6      160.25      132.65     70.85 o 
   9  16   6       68.88       81.91     78.97 o 
  10  16   6       19.64      168.36    144.57 o 
 -12  17   6        1.81       45.80    100.09 o 
 -11  17   6       21.56      150.21    100.76 o 
 -10  17   6       63.43       13.65     88.19 o 
  -9  17   6     1770.90     1879.01    168.20 o 
  -8  17   6     2443.79     2324.11    156.17 o 
  -7  17   6      485.36      463.82    146.10 o 
  -6  17   6       30.13      124.74    122.75 o 
  -5  17   6     4198.99     4125.68    505.56 o 
  -4  17   6     4789.64     5319.86    879.32 o 
  -3  17   6     2131.16     1987.74    212.26 o 
  -2  17   6      360.79      446.68    133.90 o 
  -1  17   6       58.96       56.48     96.65 o 
   0  17   6     5450.88     5813.61    319.31 o 
   1  17   6       45.52       86.98     75.50 o 
   2  17   6     2539.66     2579.83    222.91 o 
   3  17   6      136.00      124.70     72.67 o 
   4  17   6     2498.03     2440.80    133.31 o 
   5  17   6     1153.43     1132.49    124.19 o 
   6  17   6     2358.50     2387.63    272.03 o 
   7  17   6      144.14       85.01     73.11 o 
   8  17   6       95.56      207.71     83.44 o 
   9  17   6      552.40      617.97    128.05 o 
 -10  18   6      690.82      867.94    142.36 o 
  -9  18   6        8.26      284.43    218.94 o 
  -8  18   6     1295.77     1541.34    321.42 o 
  -7  18   6      557.98      717.92    240.59 o 
  -6  18   6       49.18      124.27    133.72 o 
  -5  18   6     1455.58     1918.32    480.62 o 
  -4  18   6     1300.47     1324.67    204.22 o 
  -3  18   6     1603.47     1064.00    180.61 o 
  -2  18   6        1.14      -21.34    112.54 o 
  -1  18   6      974.48     1353.85    496.38 o 
   0  18   6      188.54      156.21    109.55 o 
   1  18   6     3101.10     2655.65    240.73 o 
   2  18   6       99.96      276.32     99.84 o 
   3  18   6      511.81      472.62    113.31 o 
   4  18   6     1190.25     1354.66    135.06 o 
   5  18   6     1412.55     1383.65    119.01 o 
   6  18   6     3344.95     3292.41    165.72 o 
   7  18   6       21.24      146.48     90.05 o 
   8  18   6      330.62      341.10    189.64 o 
  -9  19   6      865.65     1095.79    307.99 o 
  -8  19   6       33.14       28.77    182.22 o 
  -7  19   6        2.99      174.55    187.98 o 
  -6  19   6       28.57     -113.17    152.63 o 
  -5  19   6      528.77      719.02    244.42 o 
  -4  19   6      693.46      672.98    235.38 o 
  -3  19   6        3.17      -10.22    123.79 o 
  -2  19   6      663.75      599.66    155.62 o 
  -1  19   6      590.98      739.40    170.97 o 
   0  19   6     1025.79     1012.45    185.69 o 
   1  19   6      112.02      300.56    180.03 o 
   2  19   6     1158.49      954.63    185.60 o 
   3  19   6       10.08      107.49    128.35 o 
   4  19   6        8.46      -20.99     77.76 o 
   5  19   6       91.14      136.94    106.81 o 
   6  19   6      402.07      368.99    152.54 o 
   7  19   6       42.75      -21.70     91.38 o 
  -7  20   6       72.45      176.47    236.48 o 
  -6  20   6      303.62      572.42    246.07 o 
  -5  20   6      158.59      239.76    211.27 o 
  -4  20   6      101.04      204.14    190.44 o 
  -3  20   6      203.54      276.76    214.01 o 
  -2  20   6       10.50      109.06    184.41 o 
  -1  20   6      219.06      446.92    215.92 o 
   0  20   6      131.92        9.32    182.22 o 
   1  20   6       90.55       60.28    187.43 o 
   2  20   6      134.26       97.28    197.84 o 
   3  20   6      142.12       77.55    180.85 o 
   4  20   6      148.29     -119.75    173.45 o 
   5  20   6       26.47      183.87    196.47 o 
  -4  21   6      111.66      281.96    239.49 o 
  -3  21   6        3.09      -70.42    190.99 o 
  -2  21   6        0.85        7.95    204.96 o 
  -1  21   6       10.98      265.52    218.39 o 
   0  21   6      239.18        6.58    197.29 o 
   1  21   6      122.37      115.63    193.18 o 
   2  21   6       70.06       -5.48    193.46 o 
 -19   1   7      173.60      397.16    103.11 o 
 -18   1   7       26.81        3.22     76.66 o 
 -17   1   7        0.44       65.18     75.94 o 
 -16   1   7       59.34       52.68     69.06 o 
 -15   1   7       73.27       33.95     59.57 o 
 -14   1   7       13.60       -3.21     49.21 o 
 -13   1   7        4.82       30.93     45.27 o 
 -12   1   7     1159.91      977.67     77.36 o 
 -11   1   7     2078.22     2367.42     73.81 o 
 -10   1   7     3085.01     3033.57     80.84 o 
  -9   1   7      159.14      176.35     30.37 o 
  -8   1   7      231.69      158.33     27.63 o 
  -7   1   7    11286.84    11941.14    162.63 o 
  -6   1   7     9215.61     9578.07    119.11 o 
  -5   1   7     4985.65     5061.10     79.92 o 
  -4   1   7      688.25      764.51     35.35 o 
  -3   1   7    23939.59    25143.33    298.80 o 
  -2   1   7     8055.27     8862.65    143.04 o 
  -1   1   7    17370.84    17632.62    276.51 o 
   0   1   7     6790.42     7732.66    124.93 o 
   1   1   7    10122.58    10222.12    143.80 o 
   2   1   7      207.00      100.83     21.54 o 
   3   1   7    11238.39    11677.94    156.97 o 
   4   1   7     5971.80     6467.93    109.68 o 
   5   1   7     2049.09     2003.85     63.52 o 
   6   1   7      169.25      161.96     28.17 o 
   7   1   7     5776.04     5885.24    134.48 o 
   8   1   7     1027.25     1014.35     60.37 o 
   9   1   7       23.78       35.84     28.11 o 
  10   1   7     3241.70     3214.47     99.14 o 
  11   1   7     1491.79     1376.30     68.85 o 
  12   1   7     1529.66     1698.63     79.09 o 
  13   1   7       64.69       76.48     39.89 o 
  14   1   7     1180.30     1090.92     74.14 o 
  15   1   7       28.11      -10.49     57.59 o 
  16   1   7      789.16      806.99    107.44 o 
 -18   2   7       97.96      137.00     96.74 o 
 -17   2   7        2.37     -100.57     62.25 o 
 -16   2   7       27.34       67.46     65.28 o 
 -15   2   7     1907.14     2247.28    226.31 o 
 -14   2   7      896.93      843.68     81.18 o 
 -13   2   7       68.87       63.91     43.53 o 
 -12   2   7      193.47      297.04     47.18 o 
 -11   2   7     8847.18     8755.30    194.31 o 
 -10   2   7        4.29       27.00     47.77 o 
  -9   2   7     4416.02     4816.63     99.29 o 
  -8   2   7     1370.54     1179.67     51.83 o 
  -7   2   7    14823.29    15336.99    179.02 o 
  -6   2   7    10728.81    10675.96    151.92 o 
  -5   2   7    13224.29    13781.97    206.92 o 
  -4   2   7       13.10        1.08     24.22 o 
  -3   2   7     7927.04     9146.13    128.36 o 
  -2   2   7    20570.78    20479.84    256.16 o 
  -1   2   7        3.78        3.09     21.40 o 
   0   2   7      955.23     1174.60     44.03 o 
   1   2   7        1.53        2.94     15.79 o 
   2   2   7    29673.91    28655.55    347.90 o 
   3   2   7     2002.77     2206.30     62.06 o 
   4   2   7     1445.65     1312.81     50.77 o 
   5   2   7      773.09      659.79     41.60 o 
   6   2   7    21083.75    21001.31    247.58 o 
   7   2   7     6774.97     7129.50    174.32 o 
   8   2   7      141.63      141.04     32.61 o 
   9   2   7       69.71       77.97     29.11 o 
  10   2   7     2446.69     2338.66     95.38 o 
  11   2   7     4983.79     5403.75    124.76 o 
  12   2   7      292.78      297.72     43.75 o 
  13   2   7       39.04       67.54     38.56 o 
  14   2   7      113.69      156.71     50.36 o 
  15   2   7     3897.56     4506.44    204.56 o 
  16   2   7       27.88       43.48     75.73 o 
 -18   3   7       90.44       19.09    116.01 o 
 -17   3   7      552.14      493.05    116.63 o 
 -16   3   7     1358.33     1484.08    156.36 o 
 -15   3   7     1629.73     1656.02    156.46 o 
 -14   3   7     2451.80     2466.41    131.69 o 
 -13   3   7     1131.47     1212.17     97.31 o 
 -12   3   7     2096.95     2311.21    104.90 o 
 -11   3   7       67.14       71.98     44.57 o 
 -10   3   7    11801.42    11539.90    222.59 o 
  -9   3   7      744.07      833.00     65.05 o 
  -8   3   7      788.58      792.53     42.73 o 
  -7   3   7      414.75      359.00     39.44 o 
  -6   3   7    14738.60    13800.63    255.34 o 
  -5   3   7     4795.45     4301.34    240.03 o 
  -4   3   7        0.59      -47.11     26.89 o 
  -3   3   7    12366.37    12227.05    137.80 o 
  -2   3   7     8834.21     9270.67    114.66 o 
  -1   3   7    45651.57    44970.72    443.16 o 
   0   3   7       73.45       73.63     20.25 o 
   1   3   7    10460.89     9991.49    143.39 o 
   2   3   7     8531.88     8499.04    123.29 o 
   3   3   7    22130.39    21745.08    252.08 o 
   4   3   7      219.85      114.38     25.97 o 
   5   3   7     7797.71     7825.73    141.24 o 
   6   3   7     2768.80     2572.02     71.07 o 
   7   3   7     6271.13     5934.54    112.54 o 
   8   3   7      485.66      374.71     43.75 o 
   9   3   7       22.27        9.81     25.63 o 
  10   3   7     6939.56     6837.41    136.48 o 
  11   3   7     1799.85     1865.35     81.39 o 
  12   3   7     3317.56     3714.14    123.19 o 
  13   3   7       26.26      -16.11     39.14 o 
  14   3   7     1031.43      914.97     99.04 o 
  15   3   7      190.97      138.30     73.28 o 
  16   3   7     1935.42     1805.89    142.88 o 
 -18   4   7      599.43      539.71    153.95 o 
 -17   4   7      475.70      638.50    157.01 o 
 -16   4   7        5.38       -2.29     87.24 o 
 -15   4   7     1717.57     1432.15    259.81 o 
 -14   4   7     2345.24     2532.75    139.21 o 
 -13   4   7       18.55      -13.32     42.43 o 
 -12   4   7      128.61      120.90     60.77 o 
 -11   4   7     1664.33     1585.11    110.47 o 
 -10   4   7       90.51       57.19     35.84 o 
  -9   4   7     2893.28     2956.42    118.15 o 
  -8   4   7     2657.59     2610.52    106.29 o 
  -7   4   7     2931.04     3097.65     97.88 o 
  -6   4   7     4966.57     5112.73    123.52 o 
  -5   4   7     4738.46     4879.19    117.10 o 
  -4   4   7       60.69       -5.04     30.15 o 
  -3   4   7        2.36       -4.91     11.33 o 
  -2   4   7     2759.52     2623.43     50.27 o 
  -1   4   7     5120.26     5155.07     80.59 o 
   0   4   7      212.38      212.25     22.60 o 
   1   4   7      521.54      857.09     40.32 o 
   2   4   7      896.07      791.39     40.94 o 
   3   4   7      417.00      400.15     33.97 o 
   4   4   7     5350.56     5242.47    105.52 o 
   5   4   7     3635.34     3468.66     87.09 o 
   6   4   7      730.04      605.53     46.64 o 
   7   4   7      276.65      252.86     37.45 o 
   8   4   7     1203.91     1289.37     89.18 o 
   9   4   7     1242.09     1266.83     70.64 o 
  10   4   7      840.86      802.36     56.96 o 
  11   4   7      734.01      784.95     62.91 o 
  12   4   7      354.75      325.98     52.71 o 
  13   4   7       61.89      123.62     47.70 o 
  14   4   7      419.92      393.28     66.48 o 
  15   4   7      632.08      724.74    113.42 o 
  16   4   7        0.20       64.11     81.98 o 
 -18   5   7      573.79      370.55    147.25 o 
 -17   5   7        4.33      -11.59    104.31 o 
 -16   5   7      223.82      175.28    180.37 o 
 -15   5   7      400.08      413.91     83.87 o 
 -14   5   7      116.07       37.63     56.84 o 
 -13   5   7      671.13      711.94    111.91 o 
 -12   5   7      459.82      424.12     82.61 o 
 -11   5   7      853.49      847.83     75.40 o 
 -10   5   7      787.00      723.50     68.73 o 
  -9   5   7      657.65      597.36     61.63 o 
  -8   5   7       14.80       24.55     38.89 o 
  -7   5   7       22.77       39.67     34.42 o 
  -6   5   7      479.94      369.20     46.36 o 
  -5   5   7       76.16       88.99     37.98 o 
  -4   5   7      987.38      914.75     63.27 o 
  -3   5   7      181.71      208.84     19.67 o 
  -2   5   7     1234.67     1446.23     42.38 o 
  -1   5   7     1375.57     1632.88     55.31 o 
   0   5   7       10.22      -14.71     17.48 o 
   1   5   7      428.70      323.38     29.88 o 
   2   5   7       15.39       -4.42     18.66 o 
   3   5   7        0.06      -12.49     17.46 o 
   4   5   7      362.42      296.51     33.49 o 
   5   5   7      261.13      333.61     40.66 o 
   6   5   7      921.89      860.34     53.67 o 
   7   5   7      437.03      395.13     47.77 o 
   8   5   7       12.40       29.70     30.96 o 
   9   5   7     1951.43     2018.11     97.57 o 
  10   5   7     1399.37     1435.60     89.70 o 
  11   5   7       10.76       43.29     40.82 o 
  12   5   7       53.28       84.63     44.65 o 
  13   5   7      994.85      953.53     99.35 o 
  14   5   7      104.39      132.38     59.05 o 
  15   5   7        9.17       47.76     77.27 o 
  16   5   7       29.90       93.06     88.91 o 
 -18   6   7       49.53      159.00    137.63 o 
 -17   6   7       21.84      190.25    128.76 o 
 -16   6   7      269.54      292.64     98.13 o 
 -15   6   7      133.87      103.33     72.33 o 
 -14   6   7      258.53      305.49     77.94 o 
 -13   6   7      693.82      482.49     80.52 o 
 -12   6   7      736.94      739.83     75.03 o 
 -11   6   7     1276.61     1392.64     94.19 o 
 -10   6   7      177.34      175.16     49.20 o 
  -9   6   7       78.13       38.01     39.74 o 
  -8   6   7     1001.11     1095.26    118.92 o 
  -7   6   7     5618.67     5319.73    135.33 o 
  -6   6   7     5072.68     4658.15    123.77 o 
  -5   6   7      950.16     1100.85     64.37 o 
  -4   6   7      671.93      847.56     64.43 o 
  -3   6   7     5794.38     5878.08    117.01 o 
  -2   6   7    15528.83    15739.02    216.41 o 
  -1   6   7      122.23       83.29     27.08 o 
   0   6   7     2178.87     2328.34     68.91 o 
   1   6   7     3319.20     3226.33     75.57 o 
   2   6   7     4703.08     4573.85     93.66 o 
   3   6   7     3290.60     3243.47     91.09 o 
   4   6   7      353.62      331.04     35.94 o 
   5   6   7     2628.71     2680.91    101.09 o 
   6   6   7     1783.21     1919.22     73.25 o 
   7   6   7     7503.23     7477.90    167.44 o 
   8   6   7       83.45       42.20     37.08 o 
   9   6   7       44.99       -6.96     34.32 o 
  10   6   7     2637.34     2861.27    120.98 o 
  11   6   7      923.06      954.99     83.48 o 
  12   6   7       37.17       20.41     48.32 o 
  13   6   7      455.73      419.81     67.50 o 
  14   6   7        4.33       50.16     66.19 o 
  15   6   7     1409.47     1474.58    144.79 o 
 -18   7   7      160.44      113.59    138.71 o 
 -17   7   7      117.65      230.82    156.28 o 
 -16   7   7     1058.73     1093.34    128.45 o 
 -15   7   7        4.39       71.01     74.92 o 
 -14   7   7     1690.94     2035.14    149.07 o 
 -13   7   7      638.11      502.87     85.66 o 
 -12   7   7     4168.14     4347.52    176.05 o 
 -11   7   7        6.66        5.33     42.90 o 
 -10   7   7     6089.73     6362.85    166.97 o 
  -9   7   7       64.31       76.09     46.07 o 
  -8   7   7     1623.58     1497.00     84.04 o 
  -7   7   7     3422.23     3562.87    122.25 o 
  -6   7   7    10764.10    11103.46    209.43 o 
  -5   7   7     2808.89     2747.88     95.45 o 
  -4   7   7     4793.43     4769.61     76.35 o 
  -3   7   7     7228.37     7293.90    146.34 o 
  -2   7   7     7922.38     8722.11    144.08 o 
  -1   7   7    27832.29    27799.47    352.37 o 
   0   7   7        3.13        3.65     22.82 o 
   1   7   7     5171.57     4838.63    105.49 o 
   2   7   7      665.86      667.41     49.96 o 
   3   7   7     6276.22     5856.15    122.74 o 
   4   7   7     1353.32     1275.97     57.28 o 
   5   7   7     2893.04     2853.08     84.27 o 
   6   7   7     1262.14     1289.22     75.63 o 
   7   7   7     3568.52     3529.91    116.63 o 
   8   7   7     4657.04     4541.72    170.09 o 
   9   7   7      313.62      248.17     52.07 o 
  10   7   7     1048.83     1155.27    142.42 o 
  11   7   7     1702.30     1666.34    107.84 o 
  12   7   7     3852.91     3860.89    165.21 o 
  13   7   7       74.88       44.51     62.02 o 
  14   7   7     1454.02     1550.86    131.78 o 
  15   7   7      145.65       88.00     87.92 o 
 -17   8   7      178.98      203.07    108.78 o 
 -16   8   7       71.01      166.21     88.81 o 
 -15   8   7     1742.96     1608.23    202.23 o 
 -14   8   7      472.17      453.05     89.85 o 
 -13   8   7      191.74      165.74     78.52 o 
 -12   8   7       28.61       58.57     59.24 o 
 -11   8   7     4875.66     5043.37    183.04 o 
 -10   8   7      910.55      930.36     93.54 o 
  -9   8   7     2450.30     2314.85    104.86 o 
  -8   8   7      876.43      877.75     71.99 o 
  -7   8   7     6550.86     6778.38    177.51 o 
  -6   8   7     4160.10     3794.15    115.56 o 
  -5   8   7     3559.65     3669.33     87.52 o 
  -4   8   7     1826.73     1709.07     51.78 o 
  -3   8   7      773.89      714.83     54.95 o 
  -2   8   7    11054.72    10729.37    171.08 o 
  -1   8   7      186.26      216.28     33.11 o 
   0   8   7      780.29      897.18     50.95 o 
   1   8   7       40.80        8.02     23.85 o 
   2   8   7     9659.07    10025.32    171.68 o 
   3   8   7      380.29      409.58     40.45 o 
   4   8   7     4917.54     4686.24    133.01 o 
   5   8   7      854.07      960.16     97.25 o 
   6   8   7     4452.92     4421.32    185.95 o 
   7   8   7     2817.18     2875.49    121.55 o 
   8   8   7      959.03     1035.91    119.07 o 
   9   8   7      586.88      619.50     73.38 o 
  10   8   7      475.47      314.51     72.84 o 
  11   8   7      840.70      833.01     90.43 o 
  12   8   7        6.81      148.92     61.84 o 
  13   8   7        2.77       69.37     66.63 o 
  14   8   7      297.86      280.09     93.70 o 
  15   8   7      735.56      781.42    120.25 o 
 -17   9   7      500.71      382.68    123.97 o 
 -16   9   7      296.13      276.90     96.35 o 
 -15   9   7      369.53      351.42     94.94 o 
 -14   9   7       61.83      133.00     75.70 o 
 -13   9   7     2105.23     2536.11    154.12 o 
 -12   9   7      668.52      585.88    104.65 o 
 -11   9   7        5.90       76.88     67.39 o 
 -10   9   7      423.18      421.34     78.73 o 
  -9   9   7     1054.62      939.92     91.61 o 
  -8   9   7      340.82      227.65     60.46 o 
  -7   9   7       23.39       35.45     37.14 o 
  -6   9   7     6904.01     6883.07    161.68 o 
  -5   9   7      331.45      292.37     61.87 o 
  -4   9   7     5873.96     5666.83    120.20 o 
  -3   9   7     1538.57     1716.52     64.52 o 
  -2   9   7     3778.55     3948.95     96.04 o 
  -1   9   7     5693.21     5160.14    113.68 o 
   0   9   7    10423.60    10688.33    179.82 o 
   1   9   7     1339.92     1294.91     61.76 o 
   2   9   7        4.66      -21.07     24.45 o 
   3   9   7     2434.39     2153.14     94.51 o 
   4   9   7     4749.96     4869.03    140.77 o 
   5   9   7      810.33      846.34     72.77 o 
   6   9   7      625.11      670.42     69.96 o 
   7   9   7       64.30       99.08     45.44 o 
   8   9   7      277.88      225.01     53.76 o 
   9   9   7      839.82      794.62     82.25 o 
  10   9   7     1549.77     1505.53    109.02 o 
  11   9   7        3.63      -56.79     47.60 o 
  12   9   7      295.40      336.34     80.41 o 
  13   9   7      523.99      514.38    105.02 o 
  14   9   7      395.61      424.16    114.79 o 
 -16  10   7      283.43      487.19    126.58 o 
 -15  10   7      226.47      283.56     97.04 o 
 -14  10   7      271.71      398.38     93.26 o 
 -13  10   7      178.83      219.87     79.86 o 
 -12  10   7      738.24      730.19    101.18 o 
 -11  10   7      736.71      722.66     95.77 o 
 -10  10   7      399.05      540.85    136.65 o 
  -9  10   7      900.48      875.00     92.28 o 
  -8  10   7     4524.22     4672.83    167.36 o 
  -7  10   7      115.48      172.93     57.72 o 
  -6  10   7      734.97      649.18     62.16 o 
  -5  10   7     3294.03     3427.23    113.12 o 
  -4  10   7     4443.38     4433.43    137.84 o 
  -3  10   7     1088.14     1088.70     55.99 o 
  -2  10   7      469.17      523.72     45.34 o 
  -1  10   7     3269.05     3305.47    125.53 o 
   0  10   7      213.67      250.43     38.33 o 
   1  10   7     2806.38     2823.79    103.19 o 
   2  10   7       24.43       46.27     34.46 o 
   3  10   7     1338.83     1420.01     83.11 o 
   4  10   7     4224.57     4198.54    133.39 o 
   5  10   7      548.75      501.12    102.65 o 
   6  10   7      605.61      516.11     64.83 o 
   7  10   7     1867.12     1961.02    108.69 o 
   8  10   7     2370.49     2505.08    125.71 o 
   9  10   7      255.82      310.12     63.30 o 
  10  10   7     1331.11     1234.92    104.79 o 
  11  10   7       10.82      -25.84     56.82 o 
  12  10   7      424.88      398.38     86.46 o 
  13  10   7       26.72      -25.27     77.66 o 
  14  10   7      125.63      178.65    103.23 o 
 -16  11   7       73.99      173.95    111.57 o 
 -15  11   7      739.89      579.71    183.63 o 
 -14  11   7      109.96       16.78    111.45 o 
 -13  11   7      625.42      504.78     93.61 o 
 -12  11   7      599.00      502.14     91.75 o 
 -11  11   7      262.11      217.94     79.14 o 
 -10  11   7      587.54      751.57     97.76 o 
  -9  11   7      402.49      318.13     72.85 o 
  -8  11   7       65.09       37.63     54.29 o 
  -7  11   7     1949.80     1990.69    118.19 o 
  -6  11   7       51.49       79.27     51.33 o 
  -5  11   7     2385.01     2544.40    103.98 o 
  -4  11   7     3811.17     4111.55    122.75 o 
  -3  11   7      281.49      136.95     41.41 o 
  -2  11   7       47.44       46.88     32.95 o 
  -1  11   7     3750.58     3642.31    101.85 o 
   0  11   7     6075.88     6273.35    154.14 o 
   1  11   7      656.70      704.83     63.79 o 
   2  11   7      546.11      568.08     81.77 o 
   3  11   7      234.85      210.33     49.23 o 
   4  11   7     1362.44     1507.86     94.86 o 
   5  11   7     2141.70     2074.14    106.42 o 
   6  11   7       41.05      -11.33     44.11 o 
   7  11   7      254.37      304.10     61.32 o 
   8  11   7      143.81      176.50     56.51 o 
   9  11   7      569.16      522.05    102.70 o 
  10  11   7        0.90       -2.59     49.38 o 
  11  11   7        4.48      -31.66     58.54 o 
  12  11   7      260.05      204.39     85.23 o 
  13  11   7      456.92      391.98    113.90 o 
  14  11   7       56.28       26.14     95.01 o 
 -15  12   7      631.06      510.35    128.01 o 
 -14  12   7       14.18       10.47     83.44 o 
 -13  12   7      890.77      846.90    184.27 o 
 -12  12   7      156.83      108.31     75.06 o 
 -11  12   7     3165.40     3641.78    205.85 o 
 -10  12   7       61.89       93.80     66.78 o 
  -9  12   7     2382.23     2202.77    136.42 o 
  -8  12   7      990.50      730.50     89.38 o 
  -7  12   7     2661.76     2966.17    227.50 o 
  -6  12   7     1188.57     1252.57    100.29 o 
  -5  12   7     3178.25     2935.93    232.28 o 
  -4  12   7      572.31      559.37     72.83 o 
  -3  12   7      221.65      137.15     64.35 o 
  -2  12   7     1995.91     2064.81     97.83 o 
  -1  12   7       31.81       31.66     35.87 o 
   0  12   7      865.47      811.16     67.51 o 
   1  12   7      118.92      136.39     41.92 o 
   2  12   7     2301.94     2128.79    102.08 o 
   3  12   7      231.42      186.50     50.54 o 
   4  12   7       71.78       43.00     42.72 o 
   5  12   7      186.98      193.97     54.27 o 
   6  12   7      971.27     1014.00     97.13 o 
   7  12   7     2121.19     2255.65    124.28 o 
   8  12   7      206.39      125.30     55.73 o 
   9  12   7      270.48      320.74     71.78 o 
  10  12   7      429.81      308.89     79.86 o 
  11  12   7     1641.11     1696.47    130.63 o 
  12  12   7       14.15        6.53     74.38 o 
  13  12   7      169.67      383.19    113.50 o 
 -15  13   7       31.89       55.64    101.84 o 
 -14  13   7      524.41      342.28    244.47 o 
 -13  13   7      927.40      791.49    122.96 o 
 -12  13   7      583.16      528.86    103.69 o 
 -11  13   7      128.98       58.21     98.84 o 
 -10  13   7     1072.57     1262.23    211.48 o 
  -9  13   7      499.54      739.55    148.71 o 
  -8  13   7       82.77       91.11     61.64 o 
  -7  13   7     1075.83      909.64    184.89 o 
  -6  13   7     5077.48     4839.61    173.93 o 
  -5  13   7       15.08       49.46     53.53 o 
  -4  13   7     1051.29     1122.29     92.94 o 
  -3  13   7      393.28      569.33     89.19 o 
  -2  13   7     1393.44     1159.14    104.17 o 
  -1  13   7     2008.04     1924.60     93.35 o 
   0  13   7      234.52      253.17     49.44 o 
   1  13   7      357.90      174.03     48.81 o 
   2  13   7       19.66       29.68     42.49 o 
   3  13   7     1338.29     1252.66    122.09 o 
   4  13   7      104.71       65.64     46.59 o 
   5  13   7      202.62      193.65     55.36 o 
   6  13   7     1258.15     1280.70     97.17 o 
   7  13   7     1676.37     1676.24    112.74 o 
   8  13   7      135.05       -3.06     52.56 o 
   9  13   7      114.79      135.87     69.43 o 
  10  13   7      358.12      377.19     84.44 o 
  11  13   7      598.12      442.40     95.12 o 
  12  13   7      466.77      485.65    122.74 o 
 -14  14   7     1397.40     1622.91    239.85 o 
 -13  14   7       75.05      -49.85     85.49 o 
 -12  14   7     1718.18     1943.92    158.84 o 
 -11  14   7       17.30       -8.13     68.46 o 
 -10  14   7      799.88      577.55    105.72 o 
  -9  14   7     1423.64     1561.75    129.37 o 
  -8  14   7     2025.66     2366.59    149.13 o 
  -7  14   7      366.05      413.60     78.46 o 
  -6  14   7      175.93      145.24     63.08 o 
  -5  14   7      574.41      620.76     82.31 o 
  -4  14   7     1444.44     1497.17    106.22 o 
  -3  14   7      272.02      485.14    123.42 o 
  -2  14   7     1361.53     1327.02    170.51 o 
  -1  14   7      528.15      743.20     80.20 o 
   0  14   7      315.39      310.01     54.96 o 
   1  14   7     2683.23     2853.59    165.34 o 
   2  14   7     2316.63     2214.71    111.61 o 
   3  14   7      131.28       22.60     46.30 o 
   4  14   7      270.26      285.09     62.42 o 
   5  14   7      652.15      748.55     82.72 o 
   6  14   7       69.43       95.82     54.48 o 
   7  14   7      305.36      164.75     69.10 o 
   8  14   7     1069.25     1140.85    106.73 o 
   9  14   7     1052.92     1129.69    111.24 o 
  10  14   7      959.58      885.41    115.68 o 
  11  14   7      307.59      200.73    105.49 o 
  12  14   7      304.83      625.86    133.26 o 
 -13  15   7     2615.12     2821.51    216.86 o 
 -12  15   7       26.17      -32.68     83.43 o 
 -11  15   7       69.15      166.11     85.52 o 
 -10  15   7        1.58       -3.77     84.10 o 
  -9  15   7     1985.62     2165.74    148.54 o 
  -8  15   7     2023.65     1997.74    140.66 o 
  -7  15   7      150.80      157.03     65.94 o 
  -6  15   7       56.17       75.54     58.18 o 
  -5  15   7     1281.72     1225.72    177.43 o 
  -4  15   7     4716.60     4588.63    369.92 o 
  -3  15   7       49.04      118.64     94.24 o 
  -2  15   7      220.20      219.99    102.43 o 
  -1  15   7      843.08      716.41    165.64 o 
   0  15   7     7437.66     7354.55    266.56 o 
   1  15   7      325.93      181.49     76.79 o 
   2  15   7     1316.57     1295.39     95.13 o 
   3  15   7      611.93      607.68     81.54 o 
   4  15   7     4235.76     4378.57    233.99 o 
   5  15   7       14.30      -21.82     50.71 o 
   6  15   7     4980.08     5531.83    212.06 o 
   7  15   7        0.90      -10.56     56.04 o 
   8  15   7      193.98      230.46     81.48 o 
   9  15   7      420.87      254.81     80.34 o 
  10  15   7      104.15       81.49     97.19 o 
  11  15   7      158.09      211.66    101.58 o 
 -12  16   7      616.83      957.53    153.06 o 
 -11  16   7      352.33      560.54    123.23 o 
 -10  16   7      279.29      208.30    100.60 o 
  -9  16   7      379.67      396.35     91.12 o 
  -8  16   7     2209.11     2292.71    323.61 o 
  -7  16   7     3102.38     3199.11    213.92 o 
  -6  16   7      144.14      211.92    115.49 o 
  -5  16   7        6.64       98.52     94.26 o 
  -4  16   7     1833.38     2015.30    210.12 o 
  -3  16   7      488.43      882.33    225.79 o 
  -2  16   7      480.45      782.16    159.48 o 
  -1  16   7      107.95       24.21     93.38 o 
   0  16   7      157.88      286.56    115.79 o 
   1  16   7     1253.59     1367.36    141.82 o 
   2  16   7      437.85      413.73     70.58 o 
   3  16   7      380.46      498.62     76.70 o 
   4  16   7       18.26       14.71     54.38 o 
   5  16   7     1920.49     1820.61    183.46 o 
   6  16   7      340.92      283.71     69.74 o 
   7  16   7       20.33      -21.09     66.50 o 
   8  16   7      563.52      648.35    138.33 o 
   9  16   7      144.66      196.64    131.41 o 
  10  16   7      948.55      936.33    148.37 o 
 -11  17   7        3.01        7.13     93.93 o 
 -10  17   7       80.33       88.12     93.31 o 
  -9  17   7       32.11       89.93     84.17 o 
  -8  17   7      145.94      139.97    123.14 o 
  -7  17   7      162.45      205.37    124.55 o 
  -6  17   7      599.65      800.22    171.38 o 
  -5  17   7      502.49      415.19    302.79 o 
  -4  17   7      113.29      216.92    148.24 o 
  -3  17   7      379.33      481.12    132.90 o 
  -2  17   7      248.69      261.68    125.23 o 
  -1  17   7      411.74      319.40    116.30 o 
   0  17   7      966.79     1065.87    206.75 o 
   1  17   7      730.91      471.03    132.46 o 
   2  17   7       50.22       64.49     99.80 o 
   3  17   7      747.51      775.72     88.62 o 
   4  17   7      226.94      190.50     66.17 o 
   5  17   7      410.30      299.56     74.99 o 
   6  17   7       46.74       35.09     66.66 o 
   7  17   7      692.78      682.61     99.22 o 
   8  17   7        8.74       29.95     89.38 o 
   9  17   7      427.29      364.95    117.35 o 
 -10  18   7       15.02      102.27    156.19 o 
  -9  18   7      617.16      758.20    257.30 o 
  -8  18   7        6.25        9.86    197.02 o 
  -7  18   7      163.45      287.44    203.32 o 
  -6  18   7      447.71      288.54    192.91 o 
  -5  18   7      232.68      303.88    138.37 o 
  -4  18   7        6.15      188.85    136.41 o 
  -3  18   7       28.74       66.82    118.93 o 
  -2  18   7      642.95      595.37    159.16 o 
  -1  18   7      486.12      505.74    150.39 o 
   0  18   7       33.72      155.41    127.73 o 
   1  18   7      484.85      474.80    157.30 o 
   2  18   7      749.67      835.87    172.01 o 
   3  18   7       50.21       52.99    125.45 o 
   4  18   7        2.41       31.47     79.33 o 
   5  18   7      157.00      155.82     75.74 o 
   6  18   7      112.72      175.96     86.27 o 
   7  18   7      302.25      361.79    113.33 o 
   8  18   7      131.40      317.49    106.90 o 
  -8  19   7       92.32       85.49    210.17 o 
  -7  19   7      466.17      525.02    241.96 o 
  -6  19   7      191.62      166.88    207.70 o 
  -5  19   7      369.66      427.19    233.74 o 
  -4  19   7      704.54      582.28    235.38 o 
  -3  19   7      405.63      202.50    201.40 o 
  -2  19   7      170.25      594.62    229.08 o 
  -1  19   7        1.22      -61.79    117.29 o 
   0  19   7      810.44      760.63    181.37 o 
   1  19   7       70.82       61.13    128.96 o 
   2  19   7        3.00     -241.96    150.98 o 
   3  19   7      104.83       21.37    172.63 o 
   4  19   7     1344.04     1444.07    296.76 o 
   5  19   7      559.02      406.44    159.53 o 
   6  19   7      568.10      819.49    177.61 o 
  -6  20   7      257.03      127.69    200.03 o 
  -5  20   7      722.48      448.56    247.71 o 
  -4  20   7      838.17     1025.10    291.55 o 
  -3  20   7      295.31      174.27    197.02 o 
  -2  20   7        1.59     -237.85    153.18 o 
  -1  20   7     1062.15     1621.35    314.84 o 
   0  20   7      189.82       98.37    175.64 o 
   1  20   7     1819.39     1790.70    333.20 o 
   2  20   7       47.70      -61.11    178.11 o 
   3  20   7      567.57      525.84    245.79 o 
   4  20   7      211.74      222.50    213.18 o 
  -2  21   7       35.61       -3.01    190.44 o 
  -1  21   7      100.24       41.65    197.29 o 
   0  21   7     2126.71     2072.93    354.58 o 
 -18   0   8      758.38      666.84    151.39 o 
 -17   0   8      216.84      267.25    121.25 o 
 -16   0   8        6.47     -116.79     87.93 o 
 -15   0   8     2266.19     2789.20    350.88 o 
 -14   0   8      660.15      510.13    143.17 o 
 -13   0   8      262.00      194.35     81.54 o 
 -12   0   8     2847.90     2966.58    193.17 o 
 -11   0   8     4423.53     4720.65    141.02 o 
 -10   0   8      714.77      797.57     94.02 o 
  -9   0   8     4363.05     4654.27    203.36 o 
  -8   0   8     3087.64     3038.38    158.58 o 
  -7   0   8    18796.57    19049.10    355.31 o 
  -6   0   8    35726.78    37628.03    623.79 o 
  -5   0   8      329.61      284.88     39.10 o 
  -4   0   8    11795.52    13004.27    255.07 o 
  -3   0   8    20386.66    22217.63    394.49 o 
  -2   0   8    93183.81   101067.70   1548.33 o 
  -1   0   8     1754.54     1833.38     78.74 o 
   0   0   8     3998.26     3789.18    118.69 o 
   1   0   8       68.27       89.83     32.69 o 
   2   0   8    35362.17    36112.01    539.46 o 
   3   0   8     9276.14     9448.10    197.45 o 
   4   0   8     7055.84     7016.05    221.37 o 
   5   0   8      799.74      710.14     63.16 o 
   6   0   8    13229.48    12928.91    266.96 o 
   7   0   8     5806.28     6098.56    231.45 o 
   8   0   8      131.14      127.71     45.70 o 
   9   0   8        2.60       30.61     43.00 o 
  10   0   8     2858.43     2749.45    131.59 o 
  11   0   8     3561.27     3224.14    220.97 o 
  12   0   8       17.92       12.01     50.17 o 
  13   0   8       71.53       65.03     54.53 o 
  14   0   8        4.51       38.25     63.38 o 
  15   0   8     2743.58     2602.83    210.93 o 
  16   0   8      168.40      241.27    180.03 o 
 -18   1   8       91.14      -10.59     97.70 o 
 -17   1   8       19.39       31.00     73.79 o 
 -16   1   8     1559.08     1701.58    131.30 o 
 -15   1   8       92.71       55.17     62.11 o 
 -14   1   8     2113.15     2329.92    249.25 o 
 -13   1   8      181.58      215.25     63.62 o 
 -12   1   8     3688.61     3670.18    139.62 o 
 -11   1   8     1218.73     1209.97     76.92 o 
 -10   1   8     5190.02     5245.59    184.57 o 
  -9   1   8       31.24       31.22     26.81 o 
  -8   1   8     6457.29     6472.75    118.70 o 
  -7   1   8     3102.15     3353.15    112.90 o 
  -6   1   8     2813.43     2629.75     51.69 o 
  -5   1   8     5952.41     5762.58     89.86 o 
  -4   1   8        7.04       30.36     19.06 o 
  -3   1   8    65788.84    66648.62    738.85 o 
  -2   1   8     6303.27     6163.60    108.14 o 
  -1   1   8    32390.64    33556.09    438.25 o 
   0   1   8      935.51     1155.01     53.74 o 
   1   1   8    17477.45    17436.79    221.36 o 
   2   1   8     8725.95     8784.98    141.67 o 
   3   1   8     6010.91     5672.94    101.76 o 
   4   1   8      142.28       78.07     33.97 o 
   5   1   8      719.98      542.86     42.66 o 
   6   1   8     4679.77     4706.77    105.76 o 
   7   1   8     1484.18     1276.36     62.51 o 
   8   1   8     4593.91     4754.19    105.87 o 
   9   1   8      251.08      245.62     37.42 o 
  10   1   8     1405.70     1360.44     69.62 o 
  11   1   8     3858.60     3955.94    114.44 o 
  12   1   8      909.38      904.40     63.51 o 
  13   1   8       46.48      -20.28     37.11 o 
  14   1   8     1590.07     1385.33     85.03 o 
  15   1   8       46.74       23.59     70.40 o 
  16   1   8     1169.78     1613.29    142.14 o 
 -18   2   8       99.08       77.05     97.58 o 
 -17   2   8      139.52       88.25     98.75 o 
 -16   2   8       24.61      -47.06     76.65 o 
 -15   2   8      944.91      779.23    162.77 o 
 -14   2   8       43.61       82.96     69.52 o 
 -13   2   8        0.25       52.71     55.38 o 
 -12   2   8        0.68      -79.94     39.97 o 
 -11   2   8     3955.85     3986.83    158.31 o 
 -10   2   8      909.12      914.28     89.76 o 
  -9   2   8     1168.46     1296.19     93.64 o 
  -8   2   8      222.19      209.87     27.45 o 
  -7   2   8     9302.90     9616.38    129.89 o 
  -6   2   8       32.88        9.98     21.15 o 
  -5   2   8     1380.20     1443.28     54.79 o 
  -4   2   8     3071.06     3727.16     69.44 o 
  -3   2   8      869.98     1089.21     42.65 o 
  -2   2   8       42.00      -28.06     16.77 o 
  -1   2   8      138.08       82.09     22.24 o 
   0   2   8     7151.37     7882.14    122.07 o 
   1   2   8     1426.28     1523.78     57.05 o 
   2   2   8       27.04       -5.00     18.54 o 
   3   2   8      746.30      817.24     54.68 o 
   4   2   8     3186.94     2971.55     78.89 o 
   5   2   8     1686.07     1744.16     76.92 o 
   6   2   8      584.46      471.90     39.98 o 
   7   2   8      146.23       89.87     28.33 o 
   8   2   8      508.13      470.84     43.26 o 
   9   2   8      152.68      163.02     34.20 o 
  10   2   8       51.61       68.74     33.97 o 
  11   2   8       29.16       -6.64     34.17 o 
  12   2   8       19.02        1.96     34.97 o 
  13   2   8       76.89       74.32     45.55 o 
  14   2   8        0.67      -11.46     45.63 o 
  15   2   8      331.24      270.52     84.16 o 
  16   2   8        7.08      -40.04     75.78 o 
 -18   3   8       53.70      -89.09    105.22 o 
 -17   3   8      630.42      257.62    103.32 o 
 -16   3   8      154.32       77.10     89.56 o 
 -15   3   8      151.62       90.24     79.47 o 
 -14   3   8      698.11      620.58    100.57 o 
 -13   3   8      931.20      971.06    101.22 o 
 -12   3   8      180.97      120.61     60.11 o 
 -11   3   8      247.91      180.51     50.61 o 
 -10   3   8      673.71      671.60     67.14 o 
  -9   3   8      739.78      805.25     65.76 o 
  -8   3   8     1675.69     1820.87     82.32 o 
  -7   3   8      387.66      451.15     46.83 o 
  -6   3   8      131.18       83.39     38.83 o 
  -5   3   8      204.61      130.18     35.71 o 
  -4   3   8     4014.35     3879.33     95.02 o 
  -3   3   8     2017.75     2284.30     80.43 o 
  -2   3   8      619.38      583.22     33.74 o 
  -1   3   8    11828.00    11981.10    161.02 o 
   0   3   8      754.20      716.61     37.00 o 
   1   3   8     4508.20     4532.84     97.85 o 
   2   3   8      321.52      349.80     32.83 o 
   3   3   8     1607.70     1846.88     58.47 o 
   4   3   8      359.42      281.47     31.82 o 
   5   3   8     7360.90     7685.51    131.68 o 
   6   3   8     3652.61     3450.55     94.74 o 
   7   3   8      265.83      272.24     41.02 o 
   8   3   8     1176.97     1198.31     61.87 o 
   9   3   8     5142.91     5318.27    117.45 o 
  10   3   8      941.37      972.56     62.87 o 
  11   3   8        5.41        8.89     34.70 o 
  12   3   8      687.63      784.74     69.62 o 
  13   3   8      266.38      259.76     53.57 o 
  14   3   8      731.78      686.99     74.47 o 
  15   3   8        9.00       27.79     67.40 o 
 -18   4   8       33.57      -15.83    120.18 o 
 -17   4   8       99.09      118.27    118.51 o 
 -16   4   8      750.58      759.04    138.41 o 
 -15   4   8     3931.78     4255.01    269.50 o 
 -14   4   8       13.42       91.84     62.45 o 
 -13   4   8        0.08       10.56     49.01 o 
 -12   4   8     3536.67     3623.70    147.68 o 
 -11   4   8     6394.90     6650.07    169.40 o 
 -10   4   8       11.89       -5.91     38.12 o 
  -9   4   8     1156.82     1079.12    102.37 o 
  -8   4   8      116.87       94.19     51.22 o 
  -7   4   8     4092.61     4110.92    130.73 o 
  -6   4   8     8742.04     8894.23    195.65 o 
  -5   4   8       10.42      -11.22     32.65 o 
  -4   4   8      982.88      995.73     65.77 o 
  -3   4   8     1568.09     1463.80     41.74 o 
  -2   4   8     8075.03     7759.75    105.45 o 
  -1   4   8       16.56        3.87     15.10 o 
   0   4   8       91.49      171.95     22.62 o 
   1   4   8      294.86      345.34     28.64 o 
   2   4   8    11278.19    10845.74    151.66 o 
   3   4   8     2747.70     2624.89     67.79 o 
   4   4   8      482.58      512.25     37.73 o 
   5   4   8      138.37      186.49     28.13 o 
   6   4   8     7424.66     7615.55    136.80 o 
   7   4   8     5974.88     5907.33    122.43 o 
   8   4   8       14.44       16.16     26.76 o 
   9   4   8     1279.34     1370.33     71.61 o 
  10   4   8      876.35      872.85     73.77 o 
  11   4   8     5235.05     5635.06    152.13 o 
  12   4   8       30.98       23.56     44.59 o 
  13   4   8       75.23       49.06     49.63 o 
  14   4   8       27.77       45.60     59.79 o 
  15   4   8     1503.87     1640.20    200.36 o 
 -18   5   8       99.48       71.76    115.40 o 
 -17   5   8       74.19       88.81    133.58 o 
 -16   5   8     1035.51     1113.14    221.82 o 
 -15   5   8     2243.13     2075.26    293.88 o 
 -14   5   8     1113.19     1095.62    107.60 o 
 -13   5   8     1130.68     1160.08    104.90 o 
 -12   5   8     6129.27     5434.96    301.57 o 
 -11   5   8      423.50      213.20     96.81 o 
 -10   5   8     2353.46     2404.22    105.63 o 
  -9   5   8      976.72     1065.63    114.92 o 
  -8   5   8     5522.29     5212.55    138.95 o 
  -7   5   8     8583.62     8587.99    180.30 o 
  -6   5   8     3314.85     3144.22    100.65 o 
  -5   5   8     1114.97     1145.72    134.20 o 
  -4   5   8       29.70        7.95     34.35 o 
  -3   5   8    18445.95    18732.61    222.21 o 
  -2   5   8     3034.77     3136.07     65.96 o 
  -1   5   8    10640.83     9753.39    130.84 o 
   0   5   8      132.92      205.14     26.27 o 
   1   5   8     9051.41     8267.58    133.30 o 
   2   5   8      540.85      578.40     40.46 o 
   3   5   8     7376.62     6662.20    126.63 o 
   4   5   8      220.77      185.86     31.47 o 
   5   5   8     1283.49     1085.58     57.85 o 
   6   5   8     5338.40     5175.54    119.28 o 
   7   5   8     8815.39     8387.47    160.97 o 
   8   5   8     1198.21     1023.35     90.21 o 
   9   5   8      700.82      728.17     69.54 o 
  10   5   8     3339.64     3596.30    128.94 o 
  11   5   8     1279.50     1227.33     84.13 o 
  12   5   8     1352.63     1464.99    130.92 o 
  13   5   8      335.25      323.38     63.50 o 
  14   5   8     1970.84     2004.42    170.30 o 
  15   5   8      403.96      389.46     96.78 o 
 -18   6   8      659.89      487.82    164.78 o 
 -17   6   8      246.74      158.56    115.88 o 
 -16   6   8       67.19       78.60     87.67 o 
 -15   6   8      683.55      736.84    138.28 o 
 -14   6   8      909.74      965.63    107.42 o 
 -13   6   8      151.46      132.50     56.36 o 
 -12   6   8      169.08      156.10     56.15 o 
 -11   6   8     5588.53     6011.91    211.51 o 
 -10   6   8      689.91      757.07     75.50 o 
  -9   6   8     4294.58     4672.45    137.89 o 
  -8   6   8     3452.65     3781.10    121.98 o 
  -7   6   8     9324.88     9068.05    189.17 o 
  -6   6   8      876.53      975.10     66.60 o 
  -5   6   8     7415.91     7558.85    182.24 o 
  -4   6   8     1503.61     1448.49    107.10 o 
  -3   6   8      338.00      320.00     20.42 o 
  -2   6   8      521.65      482.76     31.16 o 
  -1   6   8     2495.06     2400.27     71.45 o 
   0   6   8      146.48      116.10     28.27 o 
   1   6   8     2525.97     2501.09     84.56 o 
   2   6   8     4103.53     3986.50     90.42 o 
   3   6   8      143.59      130.04     28.59 o 
   4   6   8       18.55      -24.18     22.37 o 
   5   6   8     1277.96     1280.80     84.45 o 
   6   6   8     6394.31     6180.65    131.36 o 
   7   6   8     2835.88     2799.01    113.75 o 
   8   6   8      158.74      176.20     44.24 o 
   9   6   8      543.17      403.22     58.07 o 
  10   6   8       36.94       58.68     43.92 o 
  11   6   8     4992.52     5102.90    161.78 o 
  12   6   8       70.34      129.53     49.94 o 
  13   6   8        0.02       71.56     55.08 o 
  14   6   8       46.07       52.01     78.89 o 
  15   6   8     2037.02     2487.43    228.01 o 
 -17   7   8      573.70      575.33    155.63 o 
 -16   7   8      268.05      271.10    104.20 o 
 -15   7   8      740.80      585.59    114.26 o 
 -14   7   8      575.52      536.66    103.78 o 
 -13   7   8     1306.89     1340.99    128.24 o 
 -12   7   8       67.74       49.22     61.06 o 
 -11   7   8      197.63      227.08     74.43 o 
 -10   7   8     2247.00     2491.30    111.34 o 
  -9   7   8     1592.35     1714.05     92.76 o 
  -8   7   8      443.15      541.23     60.89 o 
  -7   7   8      497.90      530.15     59.56 o 
  -6   7   8     1477.46     1587.78     81.18 o 
  -5   7   8     1891.86     1839.40    133.94 o 
  -4   7   8     7474.80     7208.42    149.41 o 
  -3   7   8     4937.02     5430.03    111.72 o 
  -2   7   8     2665.61     2555.96     73.47 o 
  -1   7   8      301.16      287.29     38.09 o 
   0   7   8     9348.43     8959.74    156.28 o 
   1   7   8     2024.77     2064.10     72.85 o 
   2   7   8     1317.75     1370.73     62.62 o 
   3   7   8     2124.89     2049.34     70.53 o 
   4   7   8     3315.94     3358.88     89.53 o 
   5   7   8      151.65      128.19     32.12 o 
   6   7   8      487.43      364.52     49.65 o 
   7   7   8      161.48      167.17     43.56 o 
   8   7   8      948.33      944.51     74.31 o 
   9   7   8      651.43      560.07     63.32 o 
  10   7   8     1642.94     1654.00    102.92 o 
  11   7   8      222.77      155.93     56.76 o 
  12   7   8       11.40      -23.87     48.52 o 
  13   7   8      326.04      252.01     65.85 o 
  14   7   8       48.90      106.26     79.67 o 
  15   7   8      250.76      199.45     94.01 o 
 -17   8   8        3.55      -13.69     95.76 o 
 -16   8   8      237.56      228.15    162.78 o 
 -15   8   8      255.06      116.77     79.25 o 
 -14   8   8     1188.60     1126.03    119.18 o 
 -13   8   8       10.23       42.40     75.98 o 
 -12   8   8      623.35      727.48     94.85 o 
 -11   8   8      481.97      469.78     76.02 o 
 -10   8   8      563.50      537.01     67.38 o 
  -9   8   8      617.62      548.78     64.82 o 
  -8   8   8       64.35       38.26     40.29 o 
  -7   8   8     1434.52     1449.18     84.00 o 
  -6   8   8     1963.72     2229.96    130.73 o 
  -5   8   8     2683.12     2670.91     99.71 o 
  -4   8   8      396.41      384.72     66.64 o 
  -3   8   8     2464.51     2242.59     68.74 o 
  -2   8   8      130.83       44.32     28.80 o 
  -1   8   8     2027.60     2167.13    110.45 o 
   0   8   8        8.79       15.88     27.73 o 
   1   8   8      129.01       62.50     29.87 o 
   2   8   8      366.75      321.38     40.56 o 
   3   8   8     3437.60     3246.83     95.06 o 
   4   8   8       64.59       18.87     36.15 o 
   5   8   8     3230.37     3236.52    135.07 o 
   6   8   8        7.07       15.62     40.61 o 
   7   8   8      489.32      548.85     76.75 o 
   8   8   8       25.71       39.54     42.31 o 
   9   8   8       94.96      117.58     52.19 o 
  10   8   8      165.90      224.67     62.27 o 
  11   8   8     1204.92     1260.78    144.07 o 
  12   8   8       32.08       88.99     76.06 o 
  13   8   8      111.08      116.46     80.44 o 
  14   8   8      516.75      321.23    116.32 o 
 -17   9   8      186.46      288.46    118.83 o 
 -16   9   8       10.11        7.56     86.84 o 
 -15   9   8      168.98      111.05     82.74 o 
 -14   9   8      619.93      635.71    102.25 o 
 -13   9   8      117.92      189.86     74.99 o 
 -12   9   8     1463.93     1440.91    123.72 o 
 -11   9   8       18.80       27.27     55.01 o 
 -10   9   8      317.77      404.20     77.65 o 
  -9   9   8     1717.79     1657.54    198.62 o 
  -8   9   8     3797.57     3964.46    128.50 o 
  -7   9   8     1549.32     1436.17     85.56 o 
  -6   9   8     9621.93     9870.04    205.57 o 
  -5   9   8     1789.89     1893.83     89.67 o 
  -4   9   8     1701.16     1859.13     98.78 o 
  -3   9   8     1928.59     1959.70     82.39 o 
  -2   9   8     1307.10     1281.79     60.61 o 
  -1   9   8     6371.78     6544.79    132.62 o 
   0   9   8     5180.87     5385.44    169.38 o 
   1   9   8     4234.36     4364.80    123.36 o 
   2   9   8       33.81       17.17     34.77 o 
   3   9   8     4099.83     3697.78    121.19 o 
   4   9   8     5163.66     4896.59    144.01 o 
   5   9   8     1719.35     1704.62     95.49 o 
   6   9   8      115.73       22.60     41.74 o 
   7   9   8     5905.24     6355.63    179.87 o 
   8   9   8      853.06      955.95     99.29 o 
   9   9   8     1439.76     1514.65    108.23 o 
  10   9   8      123.16      108.11     55.67 o 
  11   9   8      697.89      677.00     99.46 o 
  12   9   8     1177.92     1434.28    218.48 o 
  13   9   8      379.50      241.48    101.64 o 
  14   9   8      400.45      581.44    126.91 o 
 -16  10   8      722.16      575.46    127.17 o 
 -15  10   8     1700.25     1555.31    152.00 o 
 -14  10   8      351.54      369.55     95.13 o 
 -13  10   8      110.16       28.60     69.25 o 
 -12  10   8      245.13      226.91     77.67 o 
 -11  10   8     4559.59     4999.62    198.25 o 
 -10  10   8      215.78      243.46     72.65 o 
  -9  10   8      200.38       58.79     52.83 o 
  -8  10   8      845.80      742.61     88.44 o 
  -7  10   8     7600.04     7315.63    177.49 o 
  -6  10   8     3463.34     3636.95    135.21 o 
  -5  10   8     2465.90     2571.40    120.35 o 
  -4  10   8      198.57      218.10     69.52 o 
  -3  10   8       90.33       97.26     39.17 o 
  -2  10   8    10341.83    10141.66    177.07 o 
  -1  10   8     2892.60     2847.22     90.33 o 
   0  10   8      111.03      117.96     35.93 o 
   1  10   8      498.45      430.55     58.65 o 
   2  10   8    10931.02    11093.87    225.08 o 
   3  10   8      233.47       74.96     42.27 o 
   4  10   8      622.40      439.52     58.23 o 
   5  10   8      345.57      426.68     67.91 o 
   6  10   8      932.92      805.67     79.36 o 
   7  10   8      203.02      161.71     51.38 o 
   8  10   8       37.97       10.48     44.80 o 
   9  10   8      796.06      819.26     88.16 o 
  10  10   8      147.08      106.81     61.23 o 
  11  10   8     1629.68     1715.87    128.27 o 
  12  10   8       66.68       -9.60     73.77 o 
  13  10   8      136.17      137.35     95.99 o 
  14  10   8        0.15       26.54     92.25 o 
 -16  11   8      394.52      149.99    114.58 o 
 -15  11   8      455.45      391.43    110.80 o 
 -14  11   8      643.83      435.12    152.22 o 
 -13  11   8      331.71      153.59     82.78 o 
 -12  11   8     2031.23     2063.58    158.16 o 
 -11  11   8      246.07      125.44     73.40 o 
 -10  11   8     3163.14     3512.57    169.52 o 
  -9  11   8       17.83       12.24     56.67 o 
  -8  11   8      520.32      602.12     84.43 o 
  -7  11   8     1365.24     1712.73    114.25 o 
  -6  11   8     9112.74     9147.05    237.07 o 
  -5  11   8      137.80      193.33     49.72 o 
  -4  11   8      230.00      212.69     54.99 o 
  -3  11   8     1411.79     1509.43    100.34 o 
  -2  11   8     1398.30     1288.82     77.40 o 
  -1  11   8     2793.92     2849.92     98.55 o 
   0  11   8     1972.67     1923.78     90.63 o 
   1  11   8     3894.15     3650.84    122.79 o 
   2  11   8       74.37      117.07     65.52 o 
   3  11   8     5897.87     6130.38    166.73 o 
   4  11   8     3705.15     3845.85    136.85 o 
   5  11   8       39.75       90.20     45.54 o 
   6  11   8     1525.73     1350.50     96.94 o 
   7  11   8      812.52      780.14    106.90 o 
   8  11   8     2448.05     2685.01    136.42 o 
   9  11   8       42.44       75.57     54.17 o 
  10  11   8     2331.56     2059.68    133.10 o 
  11  11   8        3.07       26.32     63.46 o 
  12  11   8      200.92       48.19     88.28 o 
  13  11   8      239.63      388.74    112.93 o 
 -15  12   8       27.93       -1.59    100.81 o 
 -14  12   8     1356.49     1347.45    145.80 o 
 -13  12   8      165.88      113.89     80.77 o 
 -12  12   8     1957.90     2055.55    151.85 o 
 -11  12   8      634.10      507.11     92.21 o 
 -10  12   8      317.60      381.15     77.91 o 
  -9  12   8      610.73      671.25     95.44 o 
  -8  12   8     1857.00     1730.31    163.62 o 
  -7  12   8       18.59      -42.51     49.78 o 
  -6  12   8        2.51       17.73     48.99 o 
  -5  12   8     2833.09     3198.23    142.59 o 
  -4  12   8     3938.17     4283.60    152.53 o 
  -3  12   8     1124.84     1031.99     85.59 o 
  -2  12   8       30.74       80.61     46.54 o 
  -1  12   8      729.72      761.15     76.91 o 
   0  12   8     1937.65     1798.70    112.19 o 
   1  12   8      571.75      577.03     65.72 o 
   2  12   8        2.88       19.06     40.98 o 
   3  12   8      356.76      318.38     56.05 o 
   4  12   8      163.72      166.52     51.97 o 
   5  12   8     4377.37     4205.06    150.86 o 
   6  12   8      330.21      328.12     67.53 o 
   7  12   8      704.57      567.27     81.09 o 
   8  12   8     2344.04     2656.49    138.70 o 
   9  12   8     1848.50     1930.89    127.07 o 
  10  12   8       92.39       95.30     68.25 o 
  11  12   8       45.20      -32.00     65.38 o 
  12  12   8     1264.67     1345.89    162.30 o 
 -15  13   8       43.35     -150.83     94.18 o 
 -14  13   8      122.64      172.22    140.18 o 
 -13  13   8     3135.96     2894.47    315.97 o 
 -12  13   8       48.55       -9.39     76.89 o 
 -11  13   8       18.56        9.02     70.02 o 
 -10  13   8       63.12       61.41     70.37 o 
  -9  13   8     5571.38     5346.81    205.21 o 
  -8  13   8      970.68      910.99    102.76 o 
  -7  13   8      960.55      957.26     99.76 o 
  -6  13   8     1146.49      965.73     98.32 o 
  -5  13   8      984.64      916.59     91.52 o 
  -4  13   8      351.74      277.49     84.95 o 
  -3  13   8       23.67      118.11     67.47 o 
  -2  13   8       21.80       71.37     59.00 o 
  -1  13   8       45.51       50.67     89.07 o 
   0  13   8     4186.98     5040.26    160.27 o 
   1  13   8       52.18       -6.68     38.79 o 
   2  13   8      793.83      820.38     77.39 o 
   3  13   8       94.71       82.45     47.38 o 
   4  13   8     4397.45     4695.49    166.06 o 
   5  13   8     1233.18     1267.04     98.71 o 
   6  13   8       89.98       79.78     54.01 o 
   7  13   8       12.36       15.14     51.76 o 
   8  13   8     1250.94     1619.63    161.05 o 
   9  13   8     4264.70     4227.34    180.03 o 
  10  13   8      432.65      362.15     86.40 o 
  11  13   8        6.96       56.51     84.09 o 
  12  13   8       29.32       21.40     88.26 o 
 -14  14   8       96.62      118.80     98.40 o 
 -13  14   8       76.79      222.32    109.11 o 
 -12  14   8       83.74       15.63     79.13 o 
 -11  14   8     1160.50     1312.48    179.47 o 
 -10  14   8      615.91      523.93     94.24 o 
  -9  14   8       78.38       78.54     68.34 o 
  -8  14   8      216.28      250.88     76.32 o 
  -7  14   8     2417.84     2463.09    194.05 o 
  -6  14   8     1345.90     1334.76    112.20 o 
  -5  14   8      740.04      552.04     81.24 o 
  -4  14   8      201.66      146.06    106.63 o 
  -3  14   8      622.09      466.94    178.38 o 
  -2  14   8     3407.43     2902.70    228.46 o 
  -1  14   8     1417.19     1232.01    164.64 o 
   0  14   8       57.22       -7.09     52.36 o 
   1  14   8       47.62      120.98     47.35 o 
   2  14   8     1574.96     1880.17    108.07 o 
   3  14   8     1473.26     1316.46     97.27 o 
   4  14   8      176.58      236.12     60.50 o 
   5  14   8      145.23      126.70     57.45 o 
   6  14   8      121.55       11.04     54.99 o 
   7  14   8      942.17      859.45    107.54 o 
   8  14   8      325.88      300.94     76.48 o 
   9  14   8      242.52      386.35     82.77 o 
  10  14   8       91.85       85.76     91.26 o 
  11  14   8     1038.06     1120.03    156.29 o 
 -13  15   8       20.29       34.49     90.41 o 
 -12  15   8      631.94      789.24    135.91 o 
 -11  15   8       28.18        5.63     84.52 o 
 -10  15   8      609.01      816.60    114.10 o 
  -9  15   8        7.61      -20.47     86.10 o 
  -8  15   8      261.18      253.19     78.89 o 
  -7  15   8      388.69      316.91     77.37 o 
  -6  15   8     2015.68     1974.57    133.28 o 
  -5  15   8        0.68      -24.60     81.86 o 
  -4  15   8        7.89      -32.79    162.22 o 
  -3  15   8     1038.64      892.63    159.19 o 
  -2  15   8       77.26      101.25    104.67 o 
  -1  15   8      539.44      275.14    112.11 o 
   0  15   8       21.05       28.91     96.72 o 
   1  15   8     3936.04     3675.71    380.66 o 
   2  15   8      477.26      376.91     72.55 o 
   3  15   8      522.18      529.71     76.62 o 
   4  15   8        4.62      -19.76     51.49 o 
   5  15   8      335.39      314.23     68.24 o 
   6  15   8      551.60      497.37     82.62 o 
   7  15   8       94.98      216.31     71.98 o 
   8  15   8       75.79      188.10     74.70 o 
   9  15   8       19.38       60.63    118.86 o 
  10  15   8      601.88      470.80    121.78 o 
 -12  16   8      538.84      511.86    126.72 o 
 -11  16   8      188.71      257.97    142.64 o 
 -10  16   8      361.08      150.57    104.39 o 
  -9  16   8      173.36      150.49    107.18 o 
  -8  16   8      399.63      391.72     88.69 o 
  -7  16   8      335.16      259.41     92.72 o 
  -6  16   8      257.97       13.27    183.59 o 
  -5  16   8     1514.69     1316.92    193.51 o 
  -4  16   8      972.98     1022.94    166.33 o 
  -3  16   8      313.56      266.33    110.06 o 
  -2  16   8      673.15      814.15    218.25 o 
  -1  16   8     1771.89     2041.08    311.28 o 
   0  16   8       32.83       85.23    105.35 o 
   1  16   8     2701.43     2801.43    348.96 o 
   2  16   8       23.39       97.22     85.52 o 
   3  16   8      431.58      404.89     78.13 o 
   4  16   8      455.15      446.76    107.53 o 
   5  16   8     2563.62     2594.82    141.96 o 
   6  16   8       47.40       -1.02     62.17 o 
   7  16   8        1.65       64.75     69.39 o 
   8  16   8      434.17      339.00    104.20 o 
   9  16   8      538.11      781.58    186.16 o 
 -11  17   8      316.63      326.80    114.83 o 
 -10  17   8       46.96      -78.90     89.72 o 
  -9  17   8     2998.60     3249.26    205.23 o 
  -8  17   8     1396.04     1642.45    324.98 o 
  -7  17   8      505.20      309.97    152.95 o 
  -6  17   8      996.41     1323.02    297.99 o 
  -5  17   8     1718.38     1438.86    209.05 o 
  -4  17   8     1515.44     1674.27    212.97 o 
  -3  17   8      196.74      253.49    123.78 o 
  -2  17   8      395.66      123.27    104.06 o 
  -1  17   8        0.60       63.19    102.48 o 
   0  17   8     5592.40     5622.88    480.76 o 
   1  17   8      308.73      357.34    133.31 o 
   2  17   8       17.07       48.63    110.84 o 
   3  17   8      102.43       31.70    109.71 o 
   4  17   8     2234.70     2373.89    137.71 o 
   5  17   8      673.05      762.89     98.35 o 
   6  17   8        4.39      -73.50     70.79 o 
   7  17   8      363.98      318.84    105.45 o 
   8  17   8     1003.81      834.18    139.09 o 
 -10  18   8      751.58      484.74    254.84 o 
  -9  18   8       22.19      162.49    201.95 o 
  -8  18   8     1495.07     2201.17    372.39 o 
  -7  18   8      138.77      174.00    191.54 o 
  -6  18   8      466.68      319.78    213.18 o 
  -5  18   8      636.47     1071.40    281.41 o 
  -4  18   8     1105.29     1050.12    182.04 o 
  -3  18   8      673.50      544.44    163.62 o 
  -2  18   8       82.38      -11.48    120.84 o 
  -1  18   8     1049.61     1100.14    187.75 o 
   0  18   8      324.12      218.92    185.92 o 
   1  18   8     1703.33     1726.42    304.84 o 
   2  18   8       75.05      300.99    147.34 o 
   3  18   8      611.91      371.91    204.28 o 
   4  18   8       51.27       35.90    171.81 o 
   5  18   8      492.10      469.14    116.02 o 
   6  18   8      324.31      484.33    124.81 o 
   7  18   8      314.86      321.65    172.13 o 
  -8  19   8      292.22      227.43    231.00 o 
  -7  19   8       11.43       66.86    198.94 o 
  -6  19   8       12.33       14.80    184.14 o 
  -5  19   8      256.12      189.07    203.59 o 
  -4  19   8       74.67       37.81    192.36 o 
  -3  19   8       12.74      -24.66    167.15 o 
  -2  19   8        0.01       -5.48    186.06 o 
  -1  19   8      191.00      304.71    187.70 o 
   0  19   8      532.92      566.12    233.74 o 
   1  19   8      103.92      310.19    207.70 o 
   2  19   8        0.19      -57.27    166.05 o 
   3  19   8       97.56     -284.70    157.83 o 
   4  19   8      564.21      388.83    217.02 o 
   5  19   8     1002.01     1329.53    297.31 o 
  -6  20   8      347.99     -135.09    209.62 o 
  -5  20   8        4.12      202.50    218.39 o 
  -4  20   8      199.05      175.37    212.09 o 
  -3  20   8      197.99      554.34    243.33 o 
  -2  20   8      378.79      669.97    258.95 o 
  -1  20   8      854.55      857.67    269.36 o 
   0  20   8      225.19      197.02    212.64 o 
   1  20   8       21.66       86.04    182.77 o 
   2  20   8      101.94      276.48    213.18 o 
   3  20   8      322.50      299.77    222.23 o 
 -18   1   9        0.47      -35.54    118.15 o 
 -17   1   9       23.74       27.79     93.69 o 
 -16   1   9      670.46      575.28    110.22 o 
 -15   1   9      639.90      716.32    113.10 o 
 -14   1   9      112.02      -24.92     68.92 o 
 -13   1   9        0.53       -3.09     65.44 o 
 -12   1   9      551.70      535.40     89.85 o 
 -11   1   9       20.16       29.92     80.89 o 
 -10   1   9       15.24       27.57     43.08 o 
  -9   1   9      207.02      149.75     48.46 o 
  -8   1   9       83.22      141.00     29.04 o 
  -7   1   9     4620.89     4755.81    149.36 o 
  -6   1   9       10.79       52.69     22.16 o 
  -5   1   9      158.15      145.88     34.51 o 
  -4   1   9      630.53      888.20     41.21 o 
  -3   1   9     7072.47     7826.35    129.88 o 
  -2   1   9      742.06      589.71     58.72 o 
  -1   1   9       64.56       14.58     17.53 o 
   0   1   9       14.51      -19.00     16.42 o 
   1   1   9    14975.65    15140.83    204.08 o 
   2   1   9     1130.67     1270.22     65.43 o 
   3   1   9     8982.09     8280.14    141.86 o 
   4   1   9      101.16       33.20     23.37 o 
   5   1   9     1823.63     1580.17     69.88 o 
   6   1   9     1622.16     1450.99    100.84 o 
   7   1   9     3654.40     3463.36     94.08 o 
   8   1   9      603.47      471.01     48.21 o 
   9   1   9        3.43      -15.68     27.64 o 
  10   1   9      774.42      745.66     58.64 o 
  11   1   9      795.97      742.79     58.87 o 
  12   1   9      284.66      278.00     48.53 o 
  13   1   9       81.17       99.05     47.09 o 
  14   1   9      158.76      132.49     71.33 o 
  15   1   9        2.25      -25.79     66.06 o 
 -18   2   9        1.92       79.10     96.51 o 
 -17   2   9      576.74      489.97    116.76 o 
 -16   2   9      919.90      741.10    119.70 o 
 -15   2   9      753.11     1041.44    223.23 o 
 -14   2   9      590.55      380.47     93.34 o 
 -13   2   9      201.39      290.26    187.96 o 
 -12   2   9      575.25      646.36    107.48 o 
 -11   2   9     6198.78     6461.60    162.05 o 
 -10   2   9     2807.46     2765.20    116.11 o 
  -9   2   9     1018.97     1061.16    141.35 o 
  -8   2   9     1025.49      947.05     70.96 o 
  -7   2   9    17541.38    18191.52    400.18 o 
  -6   2   9    12661.37    12821.48    206.21 o 
  -5   2   9      549.22      626.85     30.65 o 
  -4   2   9      628.30      434.54     26.73 o 
  -3   2   9     2997.75     3033.36     90.40 o 
  -2   2   9    11657.29    11867.84    191.71 o 
  -1   2   9      287.63      222.42     28.64 o 
   0   2   9        4.13       19.92     18.58 o 
   1   2   9     1539.14     1725.50     63.39 o 
   2   2   9     7735.68     7001.42    123.57 o 
   3   2   9       54.45       31.83     21.72 o 
   4   2   9       82.65       42.86     25.13 o 
   5   2   9      841.72      842.18     53.61 o 
   6   2   9     9998.98     9441.93    159.22 o 
   7   2   9     2667.98     2613.37     81.74 o 
   8   2   9      295.19      225.17     36.60 o 
   9   2   9      635.38      618.75     66.36 o 
  10   2   9       12.28       13.72     34.43 o 
  11   2   9     1636.29     1801.16     86.61 o 
  12   2   9      301.01      272.75     46.00 o 
  13   2   9      320.31      283.30     56.85 o 
  14   2   9       51.78      -64.57     71.35 o 
  15   2   9      903.64      736.96    107.03 o 
 -18   3   9      313.22      276.67    136.44 o 
 -17   3   9       15.89      -44.29     91.67 o 
 -16   3   9     5918.74     6246.73    258.00 o 
 -15   3   9      934.83      830.52    121.78 o 
 -14   3   9     2311.95     2532.46    170.44 o 
 -13   3   9        1.97       25.77     60.50 o 
 -12   3   9     7370.11     7488.31    185.66 o 
 -11   3   9      395.03      470.78     62.85 o 
 -10   3   9     3354.90     3404.84    117.41 o 
  -9   3   9       29.45      -18.86     35.75 o 
  -8   3   9     6541.34     6455.73    169.37 o 
  -7   3   9     3404.13     3325.02    116.48 o 
  -6   3   9     4534.92     4140.32    125.26 o 
  -5   3   9      647.41      609.36     58.07 o 
  -4   3   9       10.13       14.69     15.50 o 
  -3   3   9    18164.22    17300.62    232.67 o 
  -2   3   9     4989.54     4918.94    100.11 o 
  -1   3   9     3991.74     3638.65     77.21 o 
   0   3   9       47.54       34.07     19.97 o 
   1   3   9    24658.57    22957.64    306.67 o 
   2   3   9     3339.03     3219.77     80.60 o 
   3   3   9    19401.10    19585.61    259.14 o 
   4   3   9      964.34      980.20     51.02 o 
   5   3   9     1744.07     1610.57     64.44 o 
   6   3   9     1974.71     1694.45     93.37 o 
   7   3   9     1612.14     1502.45     69.36 o 
   8   3   9     1272.98     1160.74     65.82 o 
   9   3   9       50.69       27.11     30.87 o 
  10   3   9     6441.67     6454.77    139.42 o 
  11   3   9      890.96      711.78     61.49 o 
  12   3   9     1204.35     1159.24     86.49 o 
  13   3   9        1.03      -23.06     44.00 o 
  14   3   9     3367.36     3768.07    198.80 o 
  15   3   9      442.62      556.19    106.18 o 
 -18   4   9     1059.07      885.28    181.54 o 
 -17   4   9        6.90      135.80    259.36 o 
 -16   4   9       44.02        6.62     75.90 o 
 -15   4   9     2489.31     2718.38    273.04 o 
 -14   4   9      462.70      606.35    108.54 o 
 -13   4   9       32.61       11.21     54.81 o 
 -12   4   9       58.15      147.01     54.30 o 
 -11   4   9     3579.29     3749.47    163.38 o 
 -10   4   9       83.22       67.33     55.58 o 
  -9   4   9       32.86      -11.98     58.08 o 
  -8   4   9      497.64      428.85     61.42 o 
  -7   4   9    10951.13    10796.06    268.06 o 
  -6   4   9     2902.23     2804.17    127.43 o 
  -5   4   9      742.02      781.43     64.51 o 
  -4   4   9     6177.92     6605.74    164.18 o 
  -3   4   9      799.03      836.39     36.35 o 
  -2   4   9     2460.57     2403.59     59.11 o 
  -1   4   9     2357.19     2319.99     56.80 o 
   0   4   9      713.50      805.49     38.79 o 
   1   4   9       46.14       -3.85     18.10 o 
   2   4   9     1057.59     1181.12     49.57 o 
   3   4   9     1022.17     1146.45     56.49 o 
   4   4   9       78.03       37.69     23.14 o 
   5   4   9      247.82      240.90     34.96 o 
   6   4   9     1645.03     1742.29    118.09 o 
   7   4   9      583.07      562.76     48.62 o 
   8   4   9       14.12       69.76     31.64 o 
   9   4   9     1900.26     1898.61     84.33 o 
  10   4   9      361.26      324.42     52.57 o 
  11   4   9     1547.06     1694.12     98.97 o 
  12   4   9       44.87       62.86     48.62 o 
  13   4   9      243.39      204.51     60.53 o 
  14   4   9       89.35       88.96     75.60 o 
  15   4   9      471.51      500.50    109.08 o 
 -18   5   9       10.65        3.21    124.97 o 
 -17   5   9      268.92      257.07    152.35 o 
 -16   5   9      630.36      670.90    233.60 o 
 -15   5   9      122.11      162.15    195.10 o 
 -14   5   9      238.65      275.37     76.13 o 
 -13   5   9     2606.15     2600.15    124.75 o 
 -12   5   9      299.81      356.04     73.31 o 
 -11   5   9      313.48      424.45     69.80 o 
 -10   5   9     3739.58     3838.57    216.39 o 
  -9   5   9     1509.35     1509.86    111.97 o 
  -8   5   9     1035.18     1005.64     89.58 o 
  -7   5   9     1818.95     1864.06     99.19 o 
  -6   5   9       12.72       19.45     43.13 o 
  -5   5   9        5.07       13.11     40.36 o 
  -4   5   9     7314.70     7518.21    191.90 o 
  -3   5   9      111.38      118.62     18.52 o 
  -2   5   9      527.67      464.34     29.44 o 
  -1   5   9       71.38      104.89     22.40 o 
   0   5   9     5066.90     5261.35     94.22 o 
   1   5   9      334.51      349.24     31.60 o 
   2   5   9      481.37      608.72     43.58 o 
   3   5   9       40.86       27.02     22.96 o 
   4   5   9     3986.00     4071.16     93.00 o 
   5   5   9       38.03       38.42     26.02 o 
   6   5   9      154.61      121.58     29.93 o 
   7   5   9       20.75        7.52     27.14 o 
   8   5   9       40.35       36.47     32.02 o 
   9   5   9       45.96       27.85     36.95 o 
  10   5   9     1005.89      944.39     87.14 o 
  11   5   9      313.58      411.28     60.15 o 
  12   5   9       95.97       35.86     50.71 o 
  13   5   9       11.24       32.77     51.24 o 
  14   5   9       19.98       62.86     79.45 o 
  15   5   9      100.02      199.04     93.12 o 
 -18   6   9       98.91       87.56    134.27 o 
 -17   6   9        6.13       48.52    173.18 o 
 -16   6   9       12.15      147.72    121.04 o 
 -15   6   9     2622.55     2800.38    676.00 o 
 -14   6   9      109.21       31.16     70.89 o 
 -13   6   9      763.07      885.64    122.10 o 
 -12   6   9       20.13       29.30     49.66 o 
 -11   6   9     5816.01     6149.61    170.11 o 
 -10   6   9       88.73       86.42     47.63 o 
  -9   6   9     3881.69     3847.63    129.76 o 
  -8   6   9     1151.84     1051.63     75.49 o 
  -7   6   9    13427.72    13498.64    309.33 o 
  -6   6   9      740.44      783.52    119.56 o 
  -5   6   9     1181.39     1308.46     82.97 o 
  -4   6   9      120.58       74.29     42.50 o 
  -3   6   9     7972.15     7942.76    118.36 o 
  -2   6   9    14938.22    14482.61    191.93 o 
  -1   6   9     1783.14     1853.90     58.51 o 
   0   6   9      470.70      400.33     32.33 o 
   1   6   9        9.76       25.53     25.27 o 
   2   6   9     5156.74     4736.89    103.46 o 
   3   6   9     6406.51     6076.56    122.75 o 
   4   6   9        6.43       -0.33     24.54 o 
   5   6   9      596.97      676.64     56.19 o 
   6   6   9     1574.68     1508.28     72.72 o 
   7   6   9     5188.57     5107.29    142.59 o 
   8   6   9      144.87      126.92     43.10 o 
   9   6   9       49.73       17.51     36.86 o 
  10   6   9       76.95       51.62     44.01 o 
  11   6   9      676.16      594.93     68.66 o 
  12   6   9      105.00       85.11     54.49 o 
  13   6   9      201.99      232.78     77.09 o 
  14   6   9        3.23       80.57     81.04 o 
 -17   7   9      195.62      458.74    172.49 o 
 -16   7   9     1020.04      953.08    183.07 o 
 -15   7   9       48.37      210.88     91.93 o 
 -14   7   9     1814.33     1717.28    135.60 o 
 -13   7   9      874.38      863.27    100.86 o 
 -12   7   9     2663.15     2950.66    129.89 o 
 -11   7   9      174.11       87.31     52.46 o 
 -10   7   9     2207.97     2412.49    121.58 o 
  -9   7   9      726.10      677.42     99.88 o 
  -8   7   9     6254.65     6525.66    166.03 o 
  -7   7   9     6163.64     6018.27    155.42 o 
  -6   7   9    11126.64    11237.29    320.24 o 
  -5   7   9     1840.20     2130.32    189.25 o 
  -4   7   9     6489.57     6503.37    180.04 o 
  -3   7   9    15369.39    16016.01    228.04 o 
  -2   7   9     2185.08     2228.21     62.93 o 
  -1   7   9     9582.93     9275.36    161.23 o 
   0   7   9     3214.76     3079.58    162.90 o 
   1   7   9    20356.84    20041.35    285.68 o 
   2   7   9     2526.77     2496.63     77.42 o 
   3   7   9    12596.35    12688.77    196.77 o 
   4   7   9     3133.65     3022.59     95.49 o 
   5   7   9     1684.23     1781.77     87.51 o 
   6   7   9     4063.55     3985.50    122.20 o 
   7   7   9      648.19      775.25     77.56 o 
   8   7   9      450.87      372.42     57.50 o 
   9   7   9      810.15      662.31     71.04 o 
  10   7   9     1600.36     1529.86    103.73 o 
  11   7   9       46.41       64.90     49.37 o 
  12   7   9      802.67      886.31     90.06 o 
  13   7   9       40.80      141.61     77.87 o 
  14   7   9     1556.18     1539.96    150.57 o 
 -17   8   9       97.99      258.76    152.92 o 
 -16   8   9      207.94      191.41    105.88 o 
 -15   8   9     1710.87     1635.88    162.92 o 
 -14   8   9       78.09      124.26     76.74 o 
 -13   8   9      345.06      400.13     85.22 o 
 -12   8   9       98.35       71.15     63.82 o 
 -11   8   9     3310.52     3497.33    364.82 o 
 -10   8   9        6.08       93.92     49.91 o 
  -9   8   9      810.48      788.78     75.40 o 
  -8   8   9      136.50      104.05     51.36 o 
  -7   8   9     6075.44     5771.78    164.02 o 
  -6   8   9     2682.22     2590.90    180.63 o 
  -5   8   9     7145.17     7057.49    252.91 o 
  -4   8   9     3764.70     3879.66    136.88 o 
  -3   8   9     1097.03     1186.22     66.66 o 
  -2   8   9    13642.26    13792.37    212.28 o 
  -1   8   9     6929.82     7209.64    140.94 o 
   0   8   9      414.12      380.31     43.00 o 
   1   8   9      717.73      579.77     53.38 o 
   2   8   9     7883.94     8039.88    157.61 o 
   3   8   9       64.50       52.02     32.84 o 
   4   8   9        0.97       52.22     38.97 o 
   5   8   9     2879.93     2970.39    109.47 o 
   6   8   9     3474.43     3697.10    124.14 o 
   7   8   9     4066.24     4184.47    136.01 o 
   8   8   9      182.24       60.18     42.58 o 
   9   8   9      632.06      563.55     90.03 o 
  10   8   9      202.08      150.25     59.91 o 
  11   8   9     2260.62     2132.73    135.85 o 
  12   8   9        6.93       21.08     58.92 o 
  13   8   9        1.42       87.68     76.06 o 
  14   8   9       38.98       62.69     81.55 o 
 -17   9   9        2.68      142.02    108.13 o 
 -16   9   9      662.60      916.29    303.74 o 
 -15   9   9      571.63      526.12    107.37 o 
 -14   9   9      106.06      108.93     78.55 o 
 -13   9   9      889.56      830.20    137.76 o 
 -12   9   9     1369.76     1396.78    122.70 o 
 -11   9   9       16.71        6.87     59.90 o 
 -10   9   9     1244.53     1173.35    107.40 o 
  -9   9   9     3105.56     3420.77    129.59 o 
  -8   9   9      957.54      997.25     79.52 o 
  -7   9   9      559.49      535.28     64.76 o 
  -6   9   9      736.01      754.49     77.80 o 
  -5   9   9      880.82      836.05     78.60 o 
  -4   9   9     4743.62     4677.64    211.64 o 
  -3   9   9     7539.79     7267.47    229.35 o 
  -2   9   9     3987.16     3554.37    176.37 o 
  -1   9   9     4010.71     4304.34    108.14 o 
   0   9   9     6711.38     7104.45    145.49 o 
   1   9   9     5232.63     4758.33    131.29 o 
   2   9   9       10.41       33.01     36.62 o 
   3   9   9     4643.96     4729.45    140.66 o 
   4   9   9     4924.60     5041.97    149.32 o 
   5   9   9        0.18       30.34     37.37 o 
   6   9   9     4648.13     4597.13    185.50 o 
   7   9   9     1786.37     1786.35    109.51 o 
   8   9   9      329.82      345.48     65.30 o 
   9   9   9     1215.47     1166.82    103.74 o 
  10   9   9     1195.98     1168.19    105.82 o 
  11   9   9      827.25      664.97    107.35 o 
  12   9   9        5.24       20.68     71.35 o 
  13   9   9      948.70     1126.29    155.14 o 
 -16  10   9      297.57      257.15    111.01 o 
 -15  10   9        0.66       48.89     86.34 o 
 -14  10   9      121.27      100.08     80.56 o 
 -13  10   9      215.25      238.93     90.89 o 
 -12  10   9     1085.11     1112.40    131.48 o 
 -11  10   9       13.61       -4.44     61.00 o 
 -10  10   9     1117.13     1228.69    110.83 o 
  -9  10   9       42.12      123.99     66.45 o 
  -8  10   9     2845.14     2927.99    143.44 o 
  -7  10   9      345.33      310.25     56.23 o 
  -6  10   9     1295.72     1238.80    132.50 o 
  -5  10   9     1094.08     1288.93    127.91 o 
  -4  10   9       49.97       11.88     57.63 o 
  -3  10   9      587.43      600.33     69.82 o 
  -2  10   9      429.19      388.39     54.27 o 
  -1  10   9     1070.64     1123.83     63.03 o 
   0  10   9     1760.58     1610.83     74.94 o 
   1  10   9     3696.44     3461.62    119.22 o 
   2  10   9       86.95      134.57     55.73 o 
   3  10   9     4937.03     4673.87    143.77 o 
   4  10   9     1828.55     1736.52     98.50 o 
   5  10   9     6069.82     5659.75    168.53 o 
   6  10   9      750.88      806.24     80.27 o 
   7  10   9     2265.97     1953.82    138.25 o 
   8  10   9      549.90      580.22     78.49 o 
   9  10   9     1969.19     1871.27    140.49 o 
  10  10   9     1694.53     1778.15    192.94 o 
  11  10   9      603.49      440.66     88.83 o 
  12  10   9     1135.95     1335.78    159.66 o 
  13  10   9       69.36       23.82     92.16 o 
 -16  11   9       78.26      112.39     99.94 o 
 -15  11   9       20.70       -4.97     89.72 o 
 -14  11   9      615.89      570.47    135.82 o 
 -13  11   9     2602.74     2501.93    196.61 o 
 -12  11   9      506.05      430.48     92.27 o 
 -11  11   9        6.36       29.73     62.27 o 
 -10  11   9      193.97      196.89     69.95 o 
  -9  11   9     1480.80     1509.38    119.22 o 
  -8  11   9     1914.73     1967.33    206.39 o 
  -7  11   9      898.81     1018.80     98.89 o 
  -6  11   9      166.49      225.61     60.71 o 
  -5  11   9     1986.98     2100.71    146.65 o 
  -4  11   9     5472.95     5468.71    172.72 o 
  -3  11   9      324.35      270.99     60.10 o 
  -2  11   9     1780.39     1649.52    141.77 o 
  -1  11   9     3211.11     3292.73    114.98 o 
   0  11   9     2281.11     2346.95    100.38 o 
   1  11   9     3210.00     3417.85    121.81 o 
   2  11   9      292.01      277.77     53.32 o 
   3  11   9      248.20      233.21     52.70 o 
   4  11   9       39.35       -2.09     42.08 o 
   5  11   9     3378.73     3519.44    141.02 o 
   6  11   9        2.30       26.07     44.50 o 
   7  11   9      116.32      117.56     54.54 o 
   8  11   9      433.04      443.08     74.52 o 
   9  11   9     3653.29     3654.19    168.64 o 
  10  11   9      265.23      300.12     80.22 o 
  11  11   9      241.79      145.67     79.29 o 
  12  11   9      609.93      465.77    121.95 o 
 -15  12   9     1304.41     1772.66    188.21 o 
 -14  12   9       26.42      -82.62     79.24 o 
 -13  12   9       90.39      138.78     84.79 o 
 -12  12   9      263.35      101.62     77.26 o 
 -11  12   9     2699.27     2790.24    165.31 o 
 -10  12   9      367.82      425.56    110.58 o 
  -9  12   9      652.24      376.47    101.88 o 
  -8  12   9      121.38       74.64     59.24 o 
  -7  12   9     1090.81      947.12     98.29 o 
  -6  12   9     1089.62     1028.28    115.12 o 
  -5  12   9       49.05      -36.47     71.44 o 
  -4  12   9      342.93      323.94     64.07 o 
  -3  12   9      866.61      791.66     94.09 o 
  -2  12   9     1980.96     1765.04    127.28 o 
  -1  12   9      184.09       99.51     55.95 o 
   0  12   9      193.01      214.29     55.68 o 
   1  12   9       93.39       88.72     46.29 o 
   2  12   9      391.75      332.17     58.39 o 
   3  12   9       14.18        6.18     42.64 o 
   4  12   9      867.57      807.78     80.71 o 
   5  12   9     2250.24     2104.88    117.06 o 
   6  12   9     2655.20     2766.51    175.23 o 
   7  12   9     1876.88     1841.59    119.62 o 
   8  12   9       15.62       50.77     54.56 o 
   9  12   9      574.19      516.51     98.12 o 
  10  12   9     1314.44     1378.23    123.37 o 
  11  12   9      771.88      750.80    128.87 o 
  12  12   9       86.24      204.88     99.02 o 
 -14  13   9      642.92      732.22    152.61 o 
 -13  13   9      135.84      165.44     86.46 o 
 -12  13   9     1277.57     1142.78    129.47 o 
 -11  13   9       47.38      125.80     88.51 o 
 -10  13   9      778.87      785.23    105.85 o 
  -9  13   9     1050.06     1054.56    112.32 o 
  -8  13   9       12.79      -22.36     58.96 o 
  -7  13   9     1734.15     1674.02    123.12 o 
  -6  13   9      235.53      318.38     88.36 o 
  -5  13   9     2408.35     2272.35    330.80 o 
  -4  13   9       52.83      111.15     69.71 o 
  -3  13   9     4203.37     4591.46    399.91 o 
  -2  13   9       69.97       16.62     55.26 o 
  -1  13   9       71.76      120.19     62.67 o 
   0  13   9     1267.70     1140.23    116.11 o 
   1  13   9     1616.76     1738.86     99.55 o 
   2  13   9      176.51      186.41     53.99 o 
   3  13   9       55.51       57.01     48.48 o 
   4  13   9     1052.95     1055.56     91.23 o 
   5  13   9       51.06       60.40     47.96 o 
   6  13   9     3996.26     3936.93    194.24 o 
   7  13   9     1024.68     1070.17    103.49 o 
   8  13   9        5.74      -21.72     58.02 o 
   9  13   9       51.03       86.83     66.29 o 
  10  13   9     1526.77     1451.76    160.86 o 
  11  13   9      751.72      586.25    126.92 o 
 -14  14   9     1508.75     1135.84    239.37 o 
 -13  14   9        9.49      -32.31     88.17 o 
 -12  14   9      834.09      588.17    121.43 o 
 -11  14   9      151.97      110.54     82.02 o 
 -10  14   9     1297.24     1129.91    123.06 o 
  -9  14   9      650.70      589.40    109.67 o 
  -8  14   9     2854.28     2859.12    184.19 o 
  -7  14   9      196.03      169.79     69.69 o 
  -6  14   9      185.42      317.66    107.42 o 
  -5  14   9     1243.81     1155.25    207.32 o 
  -4  14   9     2353.46     2081.78    208.10 o 
  -3  14   9     1483.09     1200.20    211.27 o 
  -2  14   9      196.67      157.01     67.86 o 
  -1  14   9     2687.89     2807.83    165.65 o 
   0  14   9      678.02      677.31    100.83 o 
   1  14   9     2525.77     2533.67    255.74 o 
   2  14   9      422.89      565.11     71.50 o 
   3  14   9     2041.60     1970.23    149.64 o 
   4  14   9      106.09       57.15     54.24 o 
   5  14   9      664.28      713.91     87.07 o 
   6  14   9       27.00       27.15     54.52 o 
   7  14   9        1.01      -23.17     56.77 o 
   8  14   9      579.61      525.13    105.67 o 
   9  14   9      555.16      526.36    105.30 o 
  10  14   9      249.78      203.59    114.96 o 
 -13  15   9     2828.25     2781.01    347.34 o 
 -12  15   9      133.12      145.81     98.76 o 
 -11  15   9        5.52       36.94     88.22 o 
 -10  15   9      134.78      122.02     79.58 o 
  -9  15   9     1464.85     1794.58    219.11 o 
  -8  15   9      397.82      409.49    151.40 o 
  -7  15   9      733.86      653.45    109.97 o 
  -6  15   9     1407.88     1267.62    186.97 o 
  -5  15   9     1094.17     1169.53    173.69 o 
  -4  15   9     2141.73     2175.01    272.65 o 
  -3  15   9      145.68      174.07    170.71 o 
  -2  15   9      605.31      421.30    137.97 o 
  -1  15   9      248.47      189.35    105.49 o 
   0  15   9     5082.00     5188.56    264.75 o 
   1  15   9        0.57       92.69     84.75 o 
   2  15   9        0.49       53.55     70.58 o 
   3  15   9       71.76      140.31     58.58 o 
   4  15   9     3534.40     3542.63    186.40 o 
   5  15   9      158.21      148.44     66.20 o 
   6  15   9      107.31       49.65     64.47 o 
   7  15   9     2779.62     2742.86    153.38 o 
   8  15   9     2798.69     2852.51    178.38 o 
   9  15   9      830.70      792.71    179.68 o 
  10  15   9        0.31       80.96    180.94 o 
 -12  16   9       73.19      199.35    107.30 o 
 -11  16   9       11.34       41.98     94.08 o 
 -10  16   9     1221.02     1221.47    154.50 o 
  -9  16   9      447.12      476.33    113.47 o 
  -8  16   9      569.68      601.53    101.65 o 
  -7  16   9       82.74       47.96    108.43 o 
  -6  16   9      366.28      378.90    141.37 o 
  -5  16   9      933.21      838.55    164.11 o 
  -4  16   9       21.95      116.37    110.57 o 
  -3  16   9      691.56      946.18    234.56 o 
  -2  16   9      924.85      722.22    196.88 o 
  -1  16   9     1360.95     1747.37    580.09 o 
   0  16   9      159.16      227.89    106.04 o 
   1  16   9      482.47      674.27    108.19 o 
   2  16   9      119.21       48.76     70.18 o 
   3  16   9     1714.43     1861.10    164.35 o 
   4  16   9        4.28      -51.59     58.29 o 
   5  16   9      339.01      354.68     82.49 o 
   6  16   9       18.61       55.50     65.35 o 
   7  16   9     1073.93     1140.37    129.83 o 
   8  16   9      651.17      646.72    129.84 o 
   9  16   9      141.83      163.67    103.07 o 
 -11  17   9      246.56      178.48    108.14 o 
 -10  17   9        1.09       54.08     93.54 o 
  -9  17   9      279.19     -159.75    158.38 o 
  -8  17   9      676.88      308.54    226.06 o 
  -7  17   9       65.73        2.74    179.75 o 
  -6  17   9       84.42       63.50    118.76 o 
  -5  17   9      216.05      268.34    135.37 o 
  -4  17   9       65.58      199.14    132.59 o 
  -3  17   9      189.49       88.38    119.26 o 
  -2  17   9       72.06       22.85     96.84 o 
  -1  17   9      441.79      575.80    217.30 o 
   0  17   9      321.25      274.64    136.21 o 
   1  17   9       87.40      131.07    124.48 o 
   2  17   9      229.21      219.68    139.94 o 
   3  17   9      137.72       27.76     84.23 o 
   4  17   9       17.57       -7.56     88.55 o 
   5  17   9      171.14      -13.35     91.67 o 
   6  17   9      362.53      484.36    100.32 o 
   7  17   9       23.11       22.12     92.01 o 
  -9  18   9      571.83      751.90    290.73 o 
  -8  18   9      109.40      193.73    210.17 o 
  -7  18   9      286.76      342.79    237.85 o 
  -6  18   9       28.19       -5.21    182.49 o 
  -5  18   9     1131.43     1493.12    312.65 o 
  -4  18   9       37.21      -75.08    150.71 o 
  -3  18   9      401.79      417.33    205.24 o 
  -2  18   9      175.52      279.14    150.48 o 
  -1  18   9      321.70      559.82    171.84 o 
   0  18   9      168.47       57.43    153.45 o 
   1  18   9      307.30      384.72    214.28 o 
   2  18   9     2339.38     3107.89    384.99 o 
   3  18   9       64.22      -68.23    162.22 o 
   4  18   9      362.07      193.40    112.68 o 
   5  18   9       12.70       15.57    104.36 o 
   6  18   9      575.79      731.42    184.41 o 
  -7  19   9      884.07      631.06    276.76 o 
  -6  19   9     1124.06      483.91    246.61 o 
  -5  19   9       14.78      -60.01    167.97 o 
  -4  19   9      392.83      767.52    260.32 o 
  -3  19   9       70.08       51.52    198.66 o 
  -2  19   9     1677.24     1527.09    306.90 o 
  -1  19   9      104.61      165.51    201.68 o 
   0  19   9     1545.79     1592.86    316.76 o 
   1  19   9       40.37     -139.20    171.81 o 
   2  19   9      352.40      582.83    245.24 o 
   3  19   9      104.94      140.84    198.11 o 
   4  19   9     1600.25     1481.33    314.84 o 
  -4  20   9      804.25      767.52    294.29 o 
  -3  20   9       13.23       42.75    187.15 o 
  -2  20   9        1.18       46.58    188.25 o 
  -1  20   9     1134.22      955.50    281.96 o 
   0  20   9       16.02     -197.29    175.37 o 
   1  20   9       52.32      123.03    205.24 o 
 -18   0  10      129.60      232.91    181.67 o 
 -17   0  10     2345.04     2357.91    324.98 o 
 -16   0  10      190.37      142.76    161.12 o 
 -15   0  10     4101.96     3341.08    339.23 o 
 -14   0  10     1324.50     1065.65    212.36 o 
 -13   0  10      352.59      339.23    157.29 o 
 -12   0  10      825.13      429.93    155.92 o 
 -11   0  10     1988.13     2395.45    265.80 o 
 -10   0  10      151.06       50.42    120.02 o 
  -9   0  10     4063.15     4124.22    297.86 o 
  -8   0  10       25.01       74.12     39.47 o 
  -7   0  10     8819.51     8451.00    334.31 o 
  -6   0  10     2834.96     2428.65    126.79 o 
  -5   0  10        0.06       -0.97     30.42 o 
  -4   0  10    11583.23    10956.57    237.75 o 
  -3   0  10     3616.87     3425.16    124.79 o 
  -2   0  10     9824.46     9862.15    226.17 o 
  -1   0  10       27.09       22.08     33.59 o 
   0   0  10      387.65      373.39     53.10 o 
   1   0  10        2.58      -59.35     29.67 o 
   2   0  10    15855.61    15591.10    334.99 o 
   3   0  10      476.21      307.88     53.27 o 
   4   0  10       15.52       -3.34     33.23 o 
   5   0  10      158.74      144.97     45.31 o 
   6   0  10     6446.71     5755.65    174.17 o 
   7   0  10     2256.75     2279.89    119.15 o 
   8   0  10       87.19       67.85     61.42 o 
   9   0  10      917.49      808.74    104.41 o 
  10   0  10      575.31      608.73     74.97 o 
  11   0  10     1313.03     1341.68    105.90 o 
  12   0  10      157.40      170.23     63.54 o 
  13   0  10     1315.31     1405.04    166.26 o 
  14   0  10       12.35      100.75     93.04 o 
  15   0  10     1191.18     1243.92    217.97 o 
 -18   1  10        0.14      -45.93    118.51 o 
 -17   1  10      129.12      306.76    130.09 o 
 -16   1  10      885.33      881.23    193.73 o 
 -15   1  10      198.71      223.43    117.20 o 
 -14   1  10      337.66      156.46    123.44 o 
 -13   1  10      324.04      467.63    146.74 o 
 -12   1  10     5085.79     4887.39    738.47 o 
 -11   1  10      964.63      891.18    164.41 o 
 -10   1  10      907.40      790.76    128.33 o 
  -9   1  10      172.86       95.56     47.25 o 
  -8   1  10    11247.44    11058.62    226.39 o 
  -7   1  10     6420.77     6523.40    116.37 o 
  -6   1  10      321.50      246.74     29.27 o 
  -5   1  10      168.13       79.31     24.39 o 
  -4   1  10     7771.89     8067.82    135.84 o 
  -3   1  10    15229.33    14877.62    212.97 o 
  -2   1  10    16340.90    17272.57    261.92 o 
  -1   1  10     3101.93     2981.67     87.04 o 
   0   1  10      268.70      282.02     37.26 o 
   1   1  10    11499.81    10865.12    180.46 o 
   2   1  10     1907.99     1862.90     73.65 o 
   3   1  10     8928.21     8244.53    154.08 o 
   4   1  10      436.59      394.73     40.57 o 
   5   1  10     4575.15     4528.54    105.02 o 
   6   1  10     6644.00     6469.09    130.36 o 
   7   1  10     2178.01     2066.36     80.88 o 
   8   1  10        0.77      -13.35     29.61 o 
   9   1  10      315.87      326.45     45.48 o 
  10   1  10     2231.89     2459.13     95.00 o 
  11   1  10      647.26      595.76     55.77 o 
  12   1  10        3.29      -56.39     36.80 o 
  13   1  10       65.54      173.16     49.43 o 
  14   1  10      303.84      244.10     86.76 o 
  15   1  10        6.78      106.19     87.52 o 
 -18   2  10      127.64       54.57    127.01 o 
 -17   2  10      253.60      344.76    162.35 o 
 -16   2  10       12.22      -55.95     99.18 o 
 -15   2  10      335.14      118.25    112.44 o 
 -14   2  10      376.21      239.86    108.26 o 
 -13   2  10       57.32       61.39     91.16 o 
 -12   2  10      130.93      148.59    100.23 o 
 -11   2  10      850.44     1004.32    138.91 o 
 -10   2  10        6.12       40.82     48.42 o 
  -9   2  10      460.21      555.52     64.28 o 
  -8   2  10       15.85       16.47     42.60 o 
  -7   2  10      608.10      772.33     74.75 o 
  -6   2  10      100.85       86.74     31.00 o 
  -5   2  10       36.82       11.02     21.84 o 
  -4   2  10     3033.87     2619.71     69.10 o 
  -3   2  10     1281.14     1309.65     51.74 o 
  -2   2  10      282.40      221.27     54.72 o 
  -1   2  10      776.32      743.51     44.93 o 
   0   2  10        6.61      -25.59     20.48 o 
   1   2  10      830.46      914.57     53.25 o 
   2   2  10     3143.28     3016.95     81.63 o 
   3   2  10     1937.29     1866.11     69.95 o 
   4   2  10       18.11       18.43     28.50 o 
   5   2  10      698.45      647.62     58.34 o 
   6   2  10      740.93      817.02     60.59 o 
   7   2  10      235.75      163.36     35.89 o 
   8   2  10      208.59      186.75     38.72 o 
   9   2  10        3.40       -8.54     31.68 o 
  10   2  10       29.59       25.16     33.44 o 
  11   2  10       10.39       26.24     36.06 o 
  12   2  10       75.32       35.06     41.95 o 
  13   2  10      233.47      170.04     62.56 o 
  14   2  10      294.89      245.81     84.42 o 
  15   2  10       23.01      -53.80     80.29 o 
 -18   3  10      308.75      152.07    132.43 o 
 -17   3  10      435.16      437.04    119.35 o 
 -16   3  10      105.98       85.11     94.26 o 
 -15   3  10      282.92      106.22    126.23 o 
 -14   3  10        0.81       78.87     79.42 o 
 -13   3  10       26.55      -37.73     58.12 o 
 -12   3  10       60.21       27.35     89.44 o 
 -11   3  10        3.96       20.48     50.86 o 
 -10   3  10       42.08        7.15     48.79 o 
  -9   3  10      138.39      203.51     74.59 o 
  -8   3  10       25.64       61.61     44.12 o 
  -7   3  10     1413.44     1334.00     82.89 o 
  -6   3  10       17.11       29.35     40.31 o 
  -5   3  10     1003.39      986.36     71.17 o 
  -4   3  10      406.49      354.64     45.19 o 
  -3   3  10     1559.73     1352.20     52.03 o 
  -2   3  10      796.31      709.80     50.07 o 
  -1   3  10      524.21      526.19     42.31 o 
   0   3  10        5.63        4.28     21.51 o 
   1   3  10     3464.36     3525.15     93.62 o 
   2   3  10     2142.32     2206.63     71.64 o 
   3   3  10      365.54      348.32     39.35 o 
   4   3  10      942.30      913.03     52.57 o 
   5   3  10     1099.60     1244.61     61.42 o 
   6   3  10      126.98      116.54     32.44 o 
   7   3  10      343.05      300.82     41.66 o 
   8   3  10       25.64      -26.67     29.06 o 
   9   3  10       28.00       54.84     36.05 o 
  10   3  10       41.47       68.22     37.87 o 
  11   3  10      223.29      200.45     53.72 o 
  12   3  10      839.69      791.64     82.95 o 
  13   3  10       30.85       16.49     64.31 o 
  14   3  10        2.89       20.00     74.32 o 
 -18   4  10       32.40     -107.67    117.08 o 
 -17   4  10     2416.19     1909.24    224.96 o 
 -16   4  10      108.03      146.03     97.40 o 
 -15   4  10     5126.87     5206.77    237.23 o 
 -14   4  10       35.42       73.31     73.24 o 
 -13   4  10      862.57      865.85    119.04 o 
 -12   4  10      101.29      124.40     62.67 o 
 -11   4  10     3780.68     3782.29    131.34 o 
 -10   4  10      496.18      447.67    143.10 o 
  -9   4  10        6.59       78.45     52.28 o 
  -8   4  10       11.59       70.91     47.05 o 
  -7   4  10    11137.05    10402.80    355.60 o 
  -6   4  10     5897.90     6035.15    213.64 o 
  -5   4  10       91.51       12.58     29.37 o 
  -4   4  10      451.91      443.73     29.08 o 
  -3   4  10     3464.54     3632.93     78.55 o 
  -2   4  10    10404.98    10407.13    152.17 o 
  -1   4  10     2237.89     2302.15     95.53 o 
   0   4  10     1592.17     1431.05     61.64 o 
   1   4  10      243.64      285.57     31.65 o 
   2   4  10     9362.97     9244.19    175.98 o 
   3   4  10        6.59       -6.17     21.32 o 
   4   4  10      148.47      158.97     31.11 o 
   5   4  10      710.41      741.28     51.67 o 
   6   4  10     1391.55     1238.40     63.93 o 
   7   4  10      364.67      404.57     46.11 o 
   8   4  10       18.80      -21.45     30.15 o 
   9   4  10      414.15      400.38     50.43 o 
  10   4  10       55.90       15.24     42.03 o 
  11   4  10     1011.18      923.51     81.44 o 
  12   4  10        6.00      -30.69     45.73 o 
  13   4  10      257.80      353.56     91.66 o 
  14   4  10       31.47       38.26     78.03 o 
 -18   5  10      376.68      219.86    147.18 o 
 -17   5  10       36.57      -36.67    116.25 o 
 -16   5  10     2403.62     2862.84    432.12 o 
 -15   5  10      213.07      107.76     88.98 o 
 -14   5  10     1632.30     1913.55    156.74 o 
 -13   5  10     1006.30      926.64    127.27 o 
 -12   5  10     9100.14     9398.15    291.17 o 
 -11   5  10      595.30      606.07     70.84 o 
 -10   5  10     5486.67     5710.74    158.34 o 
  -9   5  10      212.18       69.04     56.52 o 
  -8   5  10     4912.63     5056.44    189.94 o 
  -7   5  10     4250.33     4326.73    165.05 o 
  -6   5  10     4336.44     4058.86    137.29 o 
  -5   5  10      403.14      340.19     56.20 o 
  -4   5  10     3064.96     3112.69    118.13 o 
  -3   5  10    14756.72    14208.24    206.85 o 
  -2   5  10     6973.92     7038.63    108.13 o 
  -1   5  10      488.36      532.27     33.96 o 
   0   5  10        0.23        4.30     20.78 o 
   1   5  10    23763.21    22371.51    267.36 o 
   2   5  10     3244.54     3267.39     87.54 o 
   3   5  10      860.16      933.19     56.74 o 
   4   5  10      599.38      617.84     46.82 o 
   5   5  10     4244.15     3977.60    135.73 o 
   6   5  10    13363.87    13273.47    205.03 o 
   7   5  10      765.15      878.77     59.22 o 
   8   5  10        5.57      -27.18     33.19 o 
   9   5  10      135.94      110.84     42.00 o 
  10   5  10     4926.92     5347.17    188.42 o 
  11   5  10      467.07      444.39     66.20 o 
  12   5  10      924.47      964.79    108.65 o 
  13   5  10      244.24      214.14    145.43 o 
  14   5  10     1001.92     1207.85    138.48 o 
 -17   6  10      272.28      129.58    126.42 o 
 -16   6  10       47.80      185.21    129.56 o 
 -15   6  10      273.26      142.60    117.28 o 
 -14   6  10       27.58      -43.79     71.14 o 
 -13   6  10      293.85      203.59     61.38 o 
 -12   6  10     1486.43     1625.23    251.78 o 
 -11   6  10     1775.11     1660.59     99.79 o 
 -10   6  10      405.99      436.76     63.13 o 
  -9   6  10      923.85      907.11     86.40 o 
  -8   6  10     3066.33     3136.33    132.57 o 
  -7   6  10     3892.14     4132.97    143.89 o 
  -6   6  10        3.84       -9.35     43.03 o 
  -5   6  10        3.44       -1.87     42.52 o 
  -4   6  10    10084.89    10024.79    227.84 o 
  -3   6  10      281.28      253.36     37.88 o 
  -2   6  10     5390.12     5397.21    101.20 o 
  -1   6  10     1166.10     1129.29     76.52 o 
   0   6  10     3163.48     3135.13     75.39 o 
   1   6  10     1065.38      985.44     48.66 o 
   2   6  10     8082.01     7982.26    134.84 o 
   3   6  10      127.27       73.71     27.90 o 
   4   6  10      401.46      371.28     39.89 o 
   5   6  10     1615.50     1561.37     68.16 o 
   6   6  10     3040.60     2972.40     92.97 o 
   7   6  10      324.72      234.33     67.87 o 
   8   6  10       13.48       52.56     38.07 o 
   9   6  10      879.65      833.90     72.46 o 
  10   6  10      158.52      219.43     54.00 o 
  11   6  10      482.35      547.85     70.27 o 
  12   6  10        5.43      -33.93     50.65 o 
  13   6  10      127.31      117.05     85.43 o 
  14   6  10       40.28       -8.99     79.17 o 
 -17   7  10      222.53      364.99    141.21 o 
 -16   7  10      254.55       -3.21    122.91 o 
 -15   7  10     1209.24     1187.14    142.63 o 
 -14   7  10      376.39      209.46    128.89 o 
 -13   7  10      119.74       81.74     70.30 o 
 -12   7  10      127.33       86.76     56.13 o 
 -11   7  10      252.09      305.30     86.35 o 
 -10   7  10      405.11      399.18     82.62 o 
  -9   7  10      168.53      191.93     53.39 o 
  -8   7  10     2331.79     2238.37    116.83 o 
  -7   7  10      417.57      382.27     67.30 o 
  -6   7  10     1165.47     1152.34    119.31 o 
  -5   7  10      843.22      785.05     98.68 o 
  -4   7  10     6728.83     6456.42    178.72 o 
  -3   7  10     4751.93     5004.02    142.70 o 
  -2   7  10      887.83      942.74     48.37 o 
  -1   7  10     1171.68     1309.13     72.72 o 
   0   7  10     5398.57     5452.80    111.87 o 
   1   7  10     3199.20     2957.17     84.45 o 
   2   7  10     2183.33     2405.21     79.91 o 
   3   7  10      190.36      162.43     35.58 o 
   4   7  10     5394.09     5571.52    125.20 o 
   5   7  10      602.43      692.50     64.80 o 
   6   7  10     3356.11     3332.47    125.69 o 
   7   7  10       29.12       43.17     40.09 o 
   8   7  10      551.31      466.35     59.93 o 
   9   7  10      111.35       93.56     44.55 o 
  10   7  10      756.44      873.96     92.68 o 
  11   7  10      338.37      377.31     66.70 o 
  12   7  10       21.50       -5.93     63.95 o 
  13   7  10      760.39      710.30    114.66 o 
  14   7  10      516.29      579.35    115.79 o 
 -17   8  10        0.47      161.39    136.93 o 
 -16   8  10       19.17      -27.30    108.24 o 
 -15   8  10     1581.66     1501.54    157.41 o 
 -14   8  10      787.05      677.13    115.05 o 
 -13   8  10       21.07        4.67     65.10 o 
 -12   8  10       12.08      -15.76     91.36 o 
 -11   8  10     1388.90     1293.97     96.00 o 
 -10   8  10     6576.73     6852.31    184.83 o 
  -9   8  10        3.79       31.71     44.45 o 
  -8   8  10       11.75      -59.22     46.53 o 
  -7   8  10     5611.02     5579.08    173.88 o 
  -6   8  10     2531.72     2741.43    124.80 o 
  -5   8  10     1122.39     1308.05    135.70 o 
  -4   8  10      403.54      350.45     61.93 o 
  -3   8  10     3363.03     3300.05    130.46 o 
  -2   8  10     2782.32     2743.51    137.45 o 
  -1   8  10     3668.33     3788.90    101.48 o 
   0   8  10     1948.20     1970.84     78.90 o 
   1   8  10     3111.02     3015.42     95.64 o 
   2   8  10     7446.24     7333.86    171.79 o 
   3   8  10     3038.20     3296.91    130.07 o 
   4   8  10      686.84      712.42     84.04 o 
   5   8  10       79.79      147.21     42.99 o 
   6   8  10      963.59     1030.82     78.44 o 
   7   8  10     1495.91     1437.51    104.06 o 
   8   8  10      959.52      907.61    111.02 o 
   9   8  10      213.96      232.14     57.22 o 
  10   8  10       88.70       32.50     47.77 o 
  11   8  10      268.07      263.59     70.08 o 
  12   8  10     1116.78     1142.62    132.42 o 
  13   8  10        0.31       35.15     83.31 o 
 -16   9  10      611.76      571.31    132.50 o 
 -15   9  10        5.27       54.11    123.13 o 
 -14   9  10      345.17      423.87     97.02 o 
 -13   9  10      165.53      167.88     76.03 o 
 -12   9  10     1678.49     1675.07    221.56 o 
 -11   9  10      671.02      592.64     88.61 o 
 -10   9  10       43.82       33.78     57.14 o 
  -9   9  10     1828.06     1884.08    104.59 o 
  -8   9  10      813.48      995.21     91.66 o 
  -7   9  10     2481.47     2598.18    137.80 o 
  -6   9  10      259.59      382.01     67.17 o 
  -5   9  10      113.37      178.46     57.07 o 
  -4   9  10       17.85      -18.11     44.05 o 
  -3   9  10     8361.85     8588.95    221.29 o 
  -2   9  10      435.99      429.13    116.79 o 
  -1   9  10      192.19      140.15     38.77 o 
   0   9  10      160.92      165.57     40.62 o 
   1   9  10    14209.43    14433.21    237.44 o 
   2   9  10      764.82      724.30     67.87 o 
   3   9  10       17.97      -41.23     35.24 o 
   4   9  10      993.32     1103.07     84.03 o 
   5   9  10     4424.08     4052.59    144.47 o 
   6   9  10     2295.73     2484.74    123.42 o 
   7   9  10       72.12       14.18     48.80 o 
   8   9  10      616.02      502.54     76.30 o 
   9   9  10     1699.71     1656.76    124.29 o 
  10   9  10     1376.35     1389.44    118.62 o 
  11   9  10       98.96       44.32     58.52 o 
  12   9  10     1369.02     1656.78    168.29 o 
  13   9  10      674.53      671.67    115.19 o 
 -16  10  10      101.35      117.61    103.79 o 
 -15  10  10     1448.43     1694.07    176.09 o 
 -14  10  10        1.07      102.76     84.84 o 
 -13  10  10      498.55      603.91    104.64 o 
 -12  10  10      110.25      108.17     68.20 o 
 -11  10  10     2929.18     3042.62    164.59 o 
 -10  10  10      659.35      917.54    103.83 o 
  -9  10  10       91.25      122.35     62.84 o 
  -8  10  10      137.13      125.58     77.83 o 
  -7  10  10     6514.97     6931.72    202.17 o 
  -6  10  10     2567.19     2686.56    129.83 o 
  -5  10  10      201.19      270.40     62.93 o 
  -4  10  10      335.76      437.27     69.42 o 
  -3  10  10       75.23       95.36     53.02 o 
  -2  10  10     9803.75     9816.15    239.43 o 
  -1  10  10       55.99       62.51     41.22 o 
   0  10  10      680.09      591.59     54.57 o 
   1  10  10     1110.28     1285.81     83.64 o 
   2  10  10     6247.59     6395.88    167.93 o 
   3  10  10       12.28       34.15     39.87 o 
   4  10  10      501.40      608.90     69.69 o 
   5  10  10     2092.58     2130.18    118.29 o 
   6  10  10      778.03      812.53     83.18 o 
   7  10  10      158.22      168.74     58.32 o 
   8  10  10        2.98       91.90     52.83 o 
   9  10  10     2211.19     2313.75    136.30 o 
  10  10  10      213.45      165.57     86.47 o 
  11  10  10      442.51      385.01    142.73 o 
  12  10  10        2.86       64.56     77.20 o 
 -15  11  10      964.60      901.01    131.40 o 
 -14  11  10        4.82      -27.71     78.13 o 
 -13  11  10      895.33      828.65    157.49 o 
 -12  11  10     1928.07     2117.53    218.38 o 
 -11  11  10        5.29       35.95     70.75 o 
 -10  11  10     1035.49     1296.90    118.57 o 
  -9  11  10     1095.26     1068.92    107.58 o 
  -8  11  10      429.76      541.86     94.37 o 
  -7  11  10     1444.64     1128.35    123.70 o 
  -6  11  10     4118.52     4236.23    160.89 o 
  -5  11  10      863.26      831.38     85.75 o 
  -4  11  10       96.08       44.61     51.39 o 
  -3  11  10      778.96      844.59    144.40 o 
  -2  11  10      138.13      218.64     57.35 o 
  -1  11  10      553.50      402.83     76.61 o 
   0  11  10      361.02      335.16     62.26 o 
   1  11  10     1323.24     1499.32     89.50 o 
   2  11  10     1353.00     1237.41     91.34 o 
   3  11  10     2853.79     2053.15    144.79 o 
   4  11  10     1018.28      978.85     85.44 o 
   5  11  10        4.41      -10.85     44.97 o 
   6  11  10     2305.88     2564.12    131.31 o 
   7  11  10     4214.91     3958.40    162.46 o 
   8  11  10      625.83      541.05     80.00 o 
   9  11  10     1419.28     1441.17    124.03 o 
  10  11  10      327.47      352.53     87.00 o 
  11  11  10     1055.31      863.66    243.87 o 
  12  11  10       14.56       58.33     95.80 o 
 -15  12  10        9.28      130.56    107.71 o 
 -14  12  10     2337.31     3003.58    218.70 o 
 -13  12  10       56.97       91.19     82.61 o 
 -12  12  10      567.32      612.39    105.11 o 
 -11  12  10      346.45      278.15     78.91 o 
 -10  12  10     2905.43     2777.74    160.95 o 
  -9  12  10      707.79      686.33    125.75 o 
  -8  12  10     1313.30     1381.94    116.17 o 
  -7  12  10      137.60      292.27     90.02 o 
  -6  12  10       17.00      -25.97     66.02 o 
  -5  12  10     1332.95     1293.77    116.56 o 
  -4  12  10      127.63      146.24     59.53 o 
  -3  12  10       15.79       69.75     51.17 o 
  -2  12  10       66.86       90.32     57.00 o 
  -1  12  10     2742.10     2816.41    165.00 o 
   0  12  10        4.62       -3.03     68.85 o 
   1  12  10      307.82      318.60     63.65 o 
   2  12  10      343.76      252.67     58.31 o 
   3  12  10     1111.64     1223.75     92.65 o 
   4  12  10      433.89      331.27     62.89 o 
   5  12  10      693.94      695.48     80.55 o 
   6  12  10       15.52        2.42     49.68 o 
   7  12  10      102.77      111.32     58.93 o 
   8  12  10     1957.61     1945.27    130.86 o 
   9  12  10      176.61      176.14     71.08 o 
  10  12  10      150.28      218.74     96.98 o 
  11  12  10      319.58      126.44     95.40 o 
 -14  13  10      123.61      114.73    105.16 o 
 -13  13  10     1493.89     1578.53    174.03 o 
 -12  13  10       19.39      -17.20     73.30 o 
 -11  13  10      204.62      204.94     82.45 o 
 -10  13  10      940.26      791.36    109.60 o 
  -9  13  10     1592.48     1820.26    136.65 o 
  -8  13  10     2242.57     2468.00    180.18 o 
  -7  13  10       20.62       44.04     76.33 o 
  -6  13  10     1644.17     1524.33    199.44 o 
  -5  13  10      545.51      601.79     99.52 o 
  -4  13  10     5963.06     6190.34    372.07 o 
  -3  13  10        1.52       -0.71     55.69 o 
  -2  13  10      398.28      321.65     78.95 o 
  -1  13  10      310.85      284.49     80.75 o 
   0  13  10     4232.31     4520.01    205.09 o 
   1  13  10       12.38       -8.50     55.40 o 
   2  13  10     1875.42     1928.67    108.98 o 
   3  13  10       21.88       21.70     47.13 o 
   4  13  10     3436.62     3430.38    186.85 o 
   5  13  10     1587.84     1803.50    118.81 o 
   6  13  10      358.89      286.76     68.24 o 
   7  13  10        6.01        5.92     59.25 o 
   8  13  10      298.92      225.60     76.69 o 
   9  13  10     2288.02     2203.70    300.59 o 
  10  13  10        2.64       74.84     93.61 o 
  11  13  10      141.90      175.55    101.51 o 
 -13  14  10      100.21       38.51     92.56 o 
 -12  14  10      943.99      994.76    147.27 o 
 -11  14  10     1176.75     1259.77    135.41 o 
 -10  14  10      517.93      537.69    100.02 o 
  -9  14  10      187.51      250.32     78.49 o 
  -8  14  10     1218.41     1308.44    147.36 o 
  -7  14  10      833.28      720.99    120.51 o 
  -6  14  10      516.73      758.82    116.12 o 
  -5  14  10      223.94      296.53     94.15 o 
  -4  14  10       18.17       93.22    101.33 o 
  -3  14  10       43.65       20.30     88.71 o 
  -2  14  10      599.01      639.70    106.79 o 
  -1  14  10      101.84       60.00     61.49 o 
   0  14  10     1560.58     1346.02    130.31 o 
   1  14  10        1.84       53.14     67.14 o 
   2  14  10      754.32      645.96     99.45 o 
   3  14  10     1806.32     1875.58    116.32 o 
   4  14  10      776.80      746.03     86.73 o 
   5  14  10        9.86       -5.11     53.06 o 
   6  14  10      188.18       84.88     64.63 o 
   7  14  10     4938.33     4758.89    212.62 o 
   8  14  10      408.21      337.18     93.07 o 
   9  14  10       23.87       81.06     87.48 o 
  10  14  10        2.80     -108.80     90.42 o 
 -12  15  10       11.57      -91.77     89.45 o 
 -11  15  10       40.68      -20.52    133.23 o 
 -10  15  10       68.66      146.01     83.17 o 
  -9  15  10      542.28      566.09    102.07 o 
  -8  15  10      103.17      250.26     99.57 o 
  -7  15  10      294.73      328.32    105.48 o 
  -6  15  10       34.78       18.84     96.40 o 
  -5  15  10     1643.12     1579.70    218.12 o 
  -4  15  10       52.10      242.83    111.84 o 
  -3  15  10      336.96      354.72    120.56 o 
  -2  15  10       28.50        9.86     99.15 o 
  -1  15  10       63.33       44.31     65.04 o 
   0  15  10        3.70      -36.97     61.69 o 
   1  15  10     1075.86     1184.02    157.27 o 
   2  15  10        0.29      -20.45     71.46 o 
   3  15  10      320.86      291.82     91.70 o 
   4  15  10       64.42      147.54     74.30 o 
   5  15  10      395.05      365.63     80.01 o 
   6  15  10      329.08      179.80     72.65 o 
   7  15  10        3.70       -6.61     84.84 o 
   8  15  10       49.14       58.83     83.13 o 
   9  15  10       29.68       61.84    121.66 o 
 -11  16  10       12.02       91.34     99.39 o 
 -10  16  10      450.45      434.37    178.27 o 
  -9  16  10      233.93      176.23    133.65 o 
  -8  16  10      614.62      510.23    202.09 o 
  -7  16  10       20.49      -33.77    120.89 o 
  -6  16  10      113.66        2.92    112.50 o 
  -5  16  10      971.47     1315.33    197.66 o 
  -4  16  10     2032.83     2281.20    237.98 o 
  -3  16  10       13.21       48.25    155.09 o 
  -2  16  10      138.36       66.52    123.03 o 
  -1  16  10     3237.46     3369.69    273.57 o 
   0  16  10      486.82      556.66    146.42 o 
   1  16  10      601.53      601.29    128.42 o 
   2  16  10       75.90      211.69    101.69 o 
   3  16  10      289.74      419.95    197.09 o 
   4  16  10     1072.63      877.07    263.50 o 
   5  16  10     1851.07     1876.60    212.23 o 
   6  16  10       73.66      158.75     82.00 o 
   7  16  10        4.19      -58.85     78.83 o 
   8  16  10      222.00      184.13    118.38 o 
 -10  17  10      201.51      222.99    145.75 o 
  -9  17  10     1042.63     1587.10    324.71 o 
  -8  17  10       19.41      -99.19    194.00 o 
  -7  17  10       90.00      443.63    241.68 o 
  -6  17  10     1752.40     2310.51    357.87 o 
  -5  17  10     2299.05     2185.55    305.67 o 
  -4  17  10     2767.95     2695.06    264.19 o 
  -3  17  10        5.97       97.01    131.57 o 
  -2  17  10      362.76      495.20    151.59 o 
  -1  17  10       66.69       76.40    113.99 o 
   0  17  10     4825.89     4566.48    437.06 o 
   1  17  10      207.68       76.99    131.69 o 
   2  17  10      585.42      454.88    113.72 o 
   3  17  10     1337.87     1416.89    181.58 o 
   4  17  10     3052.87     3593.14    266.02 o 
   5  17  10      382.03      249.98    121.95 o 
   6  17  10       17.14       78.06    107.36 o 
   7  17  10      327.15      315.46    110.80 o 
  -9  18  10       40.90      214.83    223.05 o 
  -8  18  10     1289.60     1852.90    373.76 o 
  -7  18  10       65.64      133.45    186.61 o 
  -6  18  10      115.21        8.77    198.94 o 
  -5  18  10      643.83      689.15    255.11 o 
  -4  18  10      371.97      858.49    260.86 o 
  -3  18  10      100.90      111.52    195.92 o 
  -2  18  10        9.06      267.17    200.85 o 
  -1  18  10     2495.15     2027.45    336.22 o 
   0  18  10       13.89      -21.65    161.94 o 
   1  18  10      140.38      -45.49    180.85 o 
   2  18  10       69.55      181.40    195.65 o 
   3  18  10      672.52      945.90    288.27 o 
   4  18  10      379.11      490.74    140.60 o 
   5  18  10      116.99      102.27    111.29 o 
  -6  19  10      257.14       46.58    216.75 o 
  -5  19  10      681.80      897.68    279.77 o 
  -4  19  10      770.64      903.98    273.47 o 
  -3  19  10       33.15        5.75    166.88 o 
  -2  19  10      128.25       23.02    194.55 o 
  -1  19  10      813.39     1276.64    293.75 o 
   0  19  10      567.38      420.07    212.36 o 
   1  19  10        5.20      236.20    209.90 o 
   2  19  10       66.25      198.94    212.91 o 
   3  19  10       30.42      -81.66    184.14 o 
 -18   1  11       20.59       27.93    125.72 o 
 -17   1  11       71.26      150.08    126.32 o 
 -16   1  11      197.73      267.66    134.27 o 
 -15   1  11      540.00      289.66    142.08 o 
 -14   1  11       18.70       95.34    101.42 o 
 -13   1  11      122.04      117.64    112.62 o 
 -12   1  11     2707.61     2796.47    211.16 o 
 -11   1  11     1074.51      831.62    133.59 o 
 -10   1  11      111.07        7.44     73.45 o 
  -9   1  11       66.28      -61.37     75.35 o 
  -8   1  11     3131.01     3328.59    115.83 o 
  -7   1  11     2126.09     2230.17    110.15 o 
  -6   1  11     2159.79     2297.56     67.12 o 
  -5   1  11      318.12      298.69     44.77 o 
  -4   1  11       53.09       11.25     23.40 o 
  -3   1  11     2662.49     2715.30     77.42 o 
  -2   1  11      137.39      125.70     31.35 o 
  -1   1  11      110.55       80.41     23.95 o 
   0   1  11      278.59      310.07     37.01 o 
   1   1  11    10191.96    10253.89    179.84 o 
   2   1  11       33.99       21.81     25.89 o 
   3   1  11     2441.53     2544.33    100.16 o 
   4   1  11      246.25      201.66     36.56 o 
   5   1  11     1547.26     1599.10     83.21 o 
   6   1  11      855.08      719.45     68.83 o 
   7   1  11      320.50      224.15     41.17 o 
   8   1  11       49.50       62.03     36.00 o 
   9   1  11       67.68       34.68     35.39 o 
  10   1  11     2391.05     2385.03     97.83 o 
  11   1  11      177.29      133.73     41.83 o 
  12   1  11      344.68      357.55     55.85 o 
  13   1  11      222.39      363.82     85.25 o 
  14   1  11     3048.63     3135.17    180.67 o 
 -18   2  11       79.40      195.62    135.29 o 
 -17   2  11      560.83      726.40    163.95 o 
 -16   2  11     2049.96     2005.54    215.84 o 
 -15   2  11     1739.31     1515.68    185.21 o 
 -14   2  11       65.12      -32.22     94.49 o 
 -13   2  11      275.71      256.49    105.69 o 
 -12   2  11      113.26       41.34    127.55 o 
 -11   2  11     5163.22     5144.91    425.68 o 
 -10   2  11      472.59      248.50     94.20 o 
  -9   2  11     2893.17     2877.87    149.26 o 
  -8   2  11      233.44      276.09     54.93 o 
  -7   2  11    12787.12    12785.43    366.60 o 
  -6   2  11     5223.23     5238.80    146.51 o 
  -5   2  11       63.34       22.79     23.21 o 
  -4   2  11      324.12      281.81     47.00 o 
  -3   2  11     3799.32     3670.20     89.67 o 
  -2   2  11     3571.93     3605.65     98.27 o 
  -1   2  11       21.92        7.02     23.61 o 
   0   2  11     7015.13     6634.05    133.93 o 
   1   2  11      185.62      150.89     34.04 o 
   2   2  11    11770.97    12224.86    190.96 o 
   3   2  11      411.25      419.43     43.20 o 
   4   2  11      687.45      786.37     54.97 o 
   5   2  11       14.13        6.85     29.72 o 
   6   2  11     5002.05     5128.18    125.94 o 
   7   2  11     1472.79     1639.03     84.69 o 
   8   2  11       12.34      -19.27     30.44 o 
   9   2  11     2024.89     1965.21     86.72 o 
  10   2  11     1607.18     1641.44     84.74 o 
  11   2  11     3512.19     3625.55    121.34 o 
  12   2  11       14.43      -46.11     44.12 o 
  13   2  11       43.41       96.64     73.82 o 
  14   2  11       17.13       53.52     79.52 o 
 -18   3  11        4.17       -1.97    132.05 o 
 -17   3  11      233.78       60.11    119.61 o 
 -16   3  11     4236.71     4722.95    432.67 o 
 -15   3  11     1231.13     1301.15    179.45 o 
 -14   3  11        0.22      115.65    106.87 o 
 -13   3  11        1.00      -47.21     83.88 o 
 -12   3  11     9375.42     9480.69    497.61 o 
 -11   3  11     1025.12      862.43    223.32 o 
 -10   3  11      720.25      796.30     77.01 o 
  -9   3  11       57.71      107.38     50.49 o 
  -8   3  11     3886.01     4317.59    141.91 o 
  -7   3  11     6312.03     6123.03    167.50 o 
  -6   3  11     2943.24     2904.27    113.97 o 
  -5   3  11     2912.76     2933.87    141.36 o 
  -4   3  11      376.68      412.29     34.64 o 
  -3   3  11    10898.73    11587.17    197.06 o 
  -2   3  11     1940.45     2198.25     71.12 o 
  -1   3  11      127.79      153.72     30.99 o 
   0   3  11      365.36      416.74     37.94 o 
   1   3  11    18118.44    17860.18    245.22 o 
   2   3  11       40.47       38.17     26.28 o 
   3   3  11     8418.80     8484.69    154.65 o 
   4   3  11     2440.74     2515.82     80.47 o 
   5   3  11     2034.63     2237.75     80.68 o 
   6   3  11     2892.38     2989.09     94.56 o 
   7   3  11     5980.48     5878.30    132.38 o 
   8   3  11     1083.32      938.01     76.36 o 
   9   3  11      463.86      359.42     51.34 o 
  10   3  11     1602.07     1699.43     91.32 o 
  11   3  11     1735.46     1877.58    108.89 o 
  12   3  11       37.37      -11.13     50.71 o 
  13   3  11      147.80      134.20     75.37 o 
  14   3  11     1115.60      960.66    126.89 o 
 -18   4  11      105.11       19.46    181.67 o 
 -17   4  11      539.77      433.22    221.13 o 
 -16   4  11        9.10      -25.72    106.31 o 
 -15   4  11      553.99      592.18    140.35 o 
 -14   4  11       74.19      -16.64     95.07 o 
 -13   4  11      507.51      561.54    231.95 o 
 -12   4  11     1241.16     1230.01    202.50 o 
 -11   4  11     2666.11     2647.80    150.87 o 
 -10   4  11      240.74      195.03     59.52 o 
  -9   4  11     2015.87     2118.85    111.72 o 
  -8   4  11      111.43       96.86     51.25 o 
  -7   4  11     2230.40     2530.17    113.38 o 
  -6   4  11      402.67      292.16     56.32 o 
  -5   4  11      356.12      363.60     97.39 o 
  -4   4  11     1241.87      996.45     42.92 o 
  -3   4  11     1330.45     1480.87     51.05 o 
  -2   4  11     2446.47     2500.78     68.34 o 
  -1   4  11      313.14      291.58     30.15 o 
   0   4  11      497.62      503.14     38.88 o 
   1   4  11      978.34      984.53     49.86 o 
   2   4  11     2344.26     2470.10     83.52 o 
   3   4  11     3932.29     3898.36    124.98 o 
   4   4  11     3121.22     3291.14     90.20 o 
   5   4  11     1087.91     1072.98     85.33 o 
   6   4  11      289.59      318.12     41.42 o 
   7   4  11       29.67       34.43     34.21 o 
   8   4  11       15.06       19.45     35.17 o 
   9   4  11     2760.14     3066.74    121.06 o 
  10   4  11        4.13       61.41     47.76 o 
  11   4  11      472.42      505.35     70.69 o 
  12   4  11      460.69      438.77     74.13 o 
  13   4  11      437.41      338.84     95.68 o 
  14   4  11      195.48      132.80     86.38 o 
 -17   5  11      299.87       47.95    194.28 o 
 -16   5  11      181.21       -7.49    102.59 o 
 -15   5  11      357.07      313.34    127.40 o 
 -14   5  11      622.77      443.03    126.66 o 
 -13   5  11      522.36      551.88    123.22 o 
 -12   5  11      280.29      329.19     99.12 o 
 -11   5  11      185.19      123.94     59.35 o 
 -10   5  11       77.27      128.51     58.71 o 
  -9   5  11     9673.88     9810.19    237.55 o 
  -8   5  11     3597.93     3075.63    332.11 o 
  -7   5  11     1870.76     2042.03    128.48 o 
  -6   5  11      236.87      262.57     62.41 o 
  -5   5  11     6673.31     6666.65    179.96 o 
  -4   5  11     1682.92     1890.85    101.92 o 
  -3   5  11      860.43     1091.16     50.29 o 
  -2   5  11      704.72      819.80     48.65 o 
  -1   5  11     5335.98     5659.78    102.90 o 
   0   5  11      745.34      707.93     42.73 o 
   1   5  11      209.12      148.19     35.61 o 
   2   5  11       15.78      -13.84     21.37 o 
   3   5  11      382.56      317.55     38.89 o 
   4   5  11     3369.55     3411.92     96.94 o 
   5   5  11        0.73       -4.97     27.21 o 
   6   5  11     1692.16     1683.76     75.72 o 
   7   5  11      140.58      155.33     37.15 o 
   8   5  11     2444.99     2278.11    105.92 o 
   9   5  11        2.15      -18.39     39.63 o 
  10   5  11      275.98      249.37     55.84 o 
  11   5  11      436.43      392.56     68.18 o 
  12   5  11       80.20       74.37     74.24 o 
  13   5  11      106.28       86.11     77.53 o 
  14   5  11      181.03      170.44     91.22 o 
 -17   6  11        3.90      180.96    123.31 o 
 -16   6  11      375.29      130.86    175.78 o 
 -15   6  11     1206.15     1146.60    188.55 o 
 -14   6  11      640.72      518.35    107.27 o 
 -13   6  11       53.42       -1.16     61.82 o 
 -12   6  11      624.23      728.46     89.34 o 
 -11   6  11     1093.00     1257.31    123.14 o 
 -10   6  11     4246.13     4017.98    219.25 o 
  -9   6  11     1268.76     1452.41    101.87 o 
  -8   6  11     1348.20     1068.00    102.40 o 
  -7   6  11     3001.17     3200.50    132.87 o 
  -6   6  11     9853.19    10004.73    235.39 o 
  -5   6  11     7701.03     7814.47    202.59 o 
  -4   6  11      416.05      472.77     62.48 o 
  -3   6  11     3889.21     3935.70    139.22 o 
  -2   6  11     5844.67     5841.74    110.65 o 
  -1   6  11      145.79      169.70     27.22 o 
   0   6  11      594.55      695.67     56.91 o 
   1   6  11      476.53      498.68     41.80 o 
   2   6  11      820.72      745.53     49.34 o 
   3   6  11      784.73      841.53     53.04 o 
   4   6  11     3757.13     3791.51     97.88 o 
   5   6  11       83.11      105.22     33.86 o 
   6   6  11      284.58      294.12     47.79 o 
   7   6  11      473.35      429.65     54.05 o 
   8   6  11      121.21      168.97     46.94 o 
   9   6  11       34.59       22.43     43.79 o 
  10   6  11      352.36      297.45     57.63 o 
  11   6  11      306.75      276.78     64.15 o 
  12   6  11      131.94      156.33     78.32 o 
  13   6  11      144.90       44.96     82.92 o 
 -17   7  11      155.63      317.03    156.28 o 
 -16   7  11     1329.64     1305.99    196.60 o 
 -15   7  11       17.80      128.53    103.24 o 
 -14   7  11     1195.65      919.12    166.48 o 
 -13   7  11      956.39      669.81    162.65 o 
 -12   7  11     1339.59     1514.92    107.68 o 
 -11   7  11     1367.19     1260.08    105.64 o 
 -10   7  11     1815.83     1972.16    120.88 o 
  -9   7  11      213.51      249.71     64.88 o 
  -8   7  11      713.50      679.13     94.76 o 
  -7   7  11     4574.85     4610.04    208.67 o 
  -6   7  11      181.06      118.48     53.96 o 
  -5   7  11     2934.68     3073.16    132.05 o 
  -4   7  11      299.79      381.03     65.41 o 
  -3   7  11    12716.43    12953.79    279.00 o 
  -2   7  11     2011.89     1916.70     85.57 o 
  -1   7  11      548.45      584.09     63.47 o 
   0   7  11      520.37      478.22     43.33 o 
   1   7  11    12259.62    12775.35    185.42 o 
   2   7  11     3730.13     3479.43     90.50 o 
   3   7  11       25.89       14.97     26.29 o 
   4   7  11     1588.13     1567.22     88.69 o 
   5   7  11     5838.73     5608.30    184.13 o 
   6   7  11     6084.92     6098.31    148.37 o 
   7   7  11      175.70      104.07     41.46 o 
   8   7  11      228.71      280.92     51.84 o 
   9   7  11      978.52      987.83     81.79 o 
  10   7  11      974.47     1027.79    103.12 o 
  11   7  11        0.66      -28.97     52.91 o 
  12   7  11      156.52      159.04     82.85 o 
  13   7  11      493.19      415.39    102.26 o 
 -16   8  11       28.36      -48.52    122.46 o 
 -15   8  11     1168.29     1076.49    181.48 o 
 -14   8  11       41.33       66.02     87.12 o 
 -13   8  11      495.53      542.23     91.10 o 
 -12   8  11      173.86       85.08     81.79 o 
 -11   8  11      954.70      887.73     85.78 o 
 -10   8  11      230.94      242.19     67.23 o 
  -9   8  11       72.10      179.99     64.13 o 
  -8   8  11     1165.24     1249.22     99.65 o 
  -7   8  11      582.88      723.25     83.09 o 
  -6   8  11     3269.54     3081.99    206.49 o 
  -5   8  11     1741.42     1621.10    151.80 o 
  -4   8  11     8031.79     8010.05    210.98 o 
  -3   8  11       38.20       -3.11     47.68 o 
  -2   8  11     4092.99     3800.22    142.51 o 
  -1   8  11      347.98      336.89     45.47 o 
   0   8  11     5471.10     5469.92    117.68 o 
   1   8  11     2376.85     2375.28     82.71 o 
   2   8  11      374.01      415.61     44.77 o 
   3   8  11      963.42      904.08     95.20 o 
   4   8  11      439.28      401.82     58.94 o 
   5   8  11     2166.51     2358.26    106.10 o 
   6   8  11     1109.13     1268.46     86.17 o 
   7   8  11      459.31      476.94     58.91 o 
   8   8  11       65.26      111.12     46.14 o 
   9   8  11       87.07       92.01     49.57 o 
  10   8  11      190.56      164.19     56.98 o 
  11   8  11      904.06     1005.61    102.50 o 
  12   8  11        9.75      -24.29     72.69 o 
  13   8  11      150.55       74.57     88.58 o 
 -16   9  11      241.47       17.46    123.25 o 
 -15   9  11      442.76      582.77    130.26 o 
 -14   9  11        0.94       36.22     86.00 o 
 -13   9  11      679.37      358.87    150.61 o 
 -12   9  11     2262.54     2466.50    152.00 o 
 -11   9  11      347.78      246.83     88.28 o 
 -10   9  11      194.90      251.81     67.17 o 
  -9   9  11     1695.18     1843.13    120.26 o 
  -8   9  11     3291.55     3563.79    151.66 o 
  -7   9  11     1360.96     1365.13    102.85 o 
  -6   9  11      266.37      250.79     62.79 o 
  -5   9  11       89.03      116.93     55.28 o 
  -4   9  11      148.27      224.09     60.25 o 
  -3   9  11     2307.06     2501.37    148.91 o 
  -2   9  11     3393.58     3062.99    133.66 o 
  -1   9  11      310.69      324.58     86.86 o 
   0   9  11     3605.32     3685.87    109.43 o 
   1   9  11      233.13      319.23     47.78 o 
   2   9  11     1361.49     1555.04    129.86 o 
   3   9  11     1354.90     1533.99     93.88 o 
   4   9  11     3632.41     3633.23    184.27 o 
   5   9  11     1198.18     1150.93     91.30 o 
   6   9  11        1.01       58.38     45.97 o 
   7   9  11     1314.38     1135.63     97.53 o 
   8   9  11      262.09      245.24     63.87 o 
   9   9  11      820.93      731.44     83.94 o 
  10   9  11       65.08      -11.60     57.74 o 
  11   9  11      571.46      713.17    111.81 o 
  12   9  11       50.72      158.05     86.12 o 
 -16  10  11       11.86        0.50    120.33 o 
 -15  10  11      155.20       43.34     93.87 o 
 -14  10  11     1431.86     1662.27    200.11 o 
 -13  10  11      416.59      334.86     86.15 o 
 -12  10  11      180.43       75.25     70.34 o 
 -11  10  11        5.38       34.91     68.02 o 
 -10  10  11     2359.73     2637.42    287.60 o 
  -9  10  11      684.23      776.38    110.89 o 
  -8  10  11      167.48      238.38     68.41 o 
  -7  10  11     1502.39     1322.71    105.87 o 
  -6  10  11     6676.14     7210.49    395.03 o 
  -5  10  11     1658.02     1667.26    110.89 o 
  -4  10  11     1598.37     1690.50    144.52 o 
  -3  10  11        6.67       90.71     53.57 o 
  -2  10  11     2022.97     1982.36    145.59 o 
  -1  10  11       62.29      105.95     49.22 o 
   0  10  11      178.03      101.93     43.74 o 
   1  10  11      355.99      326.01     56.92 o 
   2  10  11      122.27       72.01     44.40 o 
   3  10  11       36.95       58.70     43.75 o 
   4  10  11     1844.53     1724.27    104.40 o 
   5  10  11     1233.75     1159.21     94.94 o 
   6  10  11      274.96      288.72     61.71 o 
   7  10  11      215.60      171.93     61.25 o 
   8  10  11     2517.55     2707.41    165.57 o 
   9  10  11      793.09      701.42    123.51 o 
  10  10  11      330.84      404.60    104.49 o 
  11  10  11      262.61      390.36     95.41 o 
  12  10  11      821.10      966.08    130.15 o 
 -15  11  11      370.80      237.52    107.74 o 
 -14  11  11      153.27      215.25    114.86 o 
 -13  11  11     2005.72     1936.16    231.64 o 
 -12  11  11      529.49      479.18     94.21 o 
 -11  11  11     1045.45     1067.98    116.86 o 
 -10  11  11       59.85      -75.56     73.10 o 
  -9  11  11      809.48      925.98    124.95 o 
  -8  11  11      128.36      170.20     83.33 o 
  -7  11  11      413.36      249.78     67.29 o 
  -6  11  11      962.83      695.13     86.42 o 
  -5  11  11       46.25       53.41     55.55 o 
  -4  11  11     1621.61     1586.70    110.65 o 
  -3  11  11     1141.11     1157.44     98.73 o 
  -2  11  11     2329.45     2463.33    128.37 o 
  -1  11  11      476.15      424.66     83.75 o 
   0  11  11     4871.59     5232.93    213.91 o 
   1  11  11     2835.45     2920.65    141.75 o 
   2  11  11      985.00      961.87     83.24 o 
   3  11  11      243.97      198.32     57.43 o 
   4  11  11     1053.36      900.65     85.74 o 
   5  11  11     3978.71     3974.77    174.07 o 
   6  11  11     1982.52     1940.44    123.01 o 
   7  11  11       34.04       77.93     58.76 o 
   8  11  11      147.77      301.37     74.98 o 
   9  11  11      112.62       34.30     64.15 o 
  10  11  11      276.17      133.63     94.19 o 
  11  11  11      133.04       65.17     81.68 o 
 -14  12  11        1.31     -144.79     89.57 o 
 -13  12  11     1148.20     1225.30    178.41 o 
 -12  12  11        1.90      -29.55     76.90 o 
 -11  12  11      419.74      363.26     90.57 o 
 -10  12  11        6.69      -23.48     79.42 o 
  -9  12  11       38.45       82.56     95.38 o 
  -8  12  11     1608.88     1615.19    151.12 o 
  -7  12  11      309.57      357.14     93.70 o 
  -6  12  11      350.34      341.81     90.68 o 
  -5  12  11     1734.53     1586.74    116.41 o 
  -4  12  11      612.26      902.47     90.66 o 
  -3  12  11     1385.58     1429.59    108.44 o 
  -2  12  11      687.60      828.88    127.82 o 
  -1  12  11      379.57      322.15    156.79 o 
   0  12  11      256.92      191.00     74.59 o 
   1  12  11        1.51        5.46     56.35 o 
   2  12  11      303.71      413.26     73.09 o 
   3  12  11     1033.61     1018.77    151.31 o 
   4  12  11       26.77       77.72     48.94 o 
   5  12  11     1335.55     1325.61    103.46 o 
   6  12  11     1804.50     2147.52    187.70 o 
   7  12  11     1239.98     1330.92    115.86 o 
   8  12  11        1.95       88.11     67.18 o 
   9  12  11       24.23      -57.56     66.64 o 
  10  12  11      395.52      329.76    144.38 o 
  11  12  11      654.45      671.94    134.83 o 
 -14  13  11      237.21      311.11    120.97 o 
 -13  13  11      333.14      394.61    116.84 o 
 -12  13  11     1048.06     1166.51    132.24 o 
 -11  13  11      410.83      536.05    100.18 o 
 -10  13  11      177.87      217.72     98.95 o 
  -9  13  11     1681.01     1516.23    244.48 o 
  -8  13  11      475.56      358.12    104.47 o 
  -7  13  11      106.67      222.90     94.41 o 
  -6  13  11       85.65       81.08     79.96 o 
  -5  13  11      528.67      869.04    120.40 o 
  -4  13  11       30.67      -19.89     59.37 o 
  -3  13  11      198.72      168.68     72.88 o 
  -2  13  11     1018.27      873.04    174.58 o 
  -1  13  11      135.20       68.93     63.09 o 
   0  13  11      601.62      484.93     95.04 o 
   1  13  11     1243.27     1181.56    127.08 o 
   2  13  11        5.75      -45.76     58.23 o 
   3  13  11      101.43       44.98     58.50 o 
   4  13  11       95.43       47.53     76.63 o 
   5  13  11      885.22      862.24     94.57 o 
   6  13  11      933.18      782.57    112.95 o 
   7  13  11       11.43      -43.00     59.17 o 
   8  13  11        2.47      126.02     78.07 o 
   9  13  11        1.59      -17.62     81.69 o 
  10  13  11      783.84      622.10    131.31 o 
 -13  14  11      186.86      152.47    104.88 o 
 -12  14  11        9.75       44.65     92.40 o 
 -11  14  11       18.65      154.16    106.65 o 
 -10  14  11      849.36      879.24    242.83 o 
  -9  14  11     1284.20     1617.83    169.30 o 
  -8  14  11      921.79      928.96    131.05 o 
  -7  14  11       32.35       69.82     87.15 o 
  -6  14  11     1452.12     1619.27    173.78 o 
  -5  14  11     1782.86     2150.94    272.92 o 
  -4  14  11     1292.28     1214.24    255.11 o 
  -3  14  11      118.63       86.67    117.14 o 
  -2  14  11        0.28      136.50     71.76 o 
  -1  14  11     2471.73     2531.12    169.79 o 
   0  14  11      380.98      325.81    133.43 o 
   1  14  11      129.08       94.03     84.04 o 
   2  14  11       13.61      152.69     72.96 o 
   3  14  11     1104.22     1136.10    134.59 o 
   4  14  11       14.49       -6.54     71.52 o 
   5  14  11      333.19      521.07     84.17 o 
   6  14  11      217.53      275.60     75.40 o 
   7  14  11      426.85      450.19    100.97 o 
   8  14  11      417.84      280.49    123.63 o 
   9  14  11       31.57      145.75     96.32 o 
 -12  15  11        2.72       35.49     94.39 o 
 -11  15  11      139.23      136.81    135.65 o 
 -10  15  11      212.31      358.82    152.91 o 
  -9  15  11     2123.61     2172.40    229.15 o 
  -8  15  11      580.30      618.31    130.58 o 
  -7  15  11      386.25      275.03    105.04 o 
  -6  15  11     1315.63     1366.82    194.43 o 
  -5  15  11      411.92      397.83    132.62 o 
  -4  15  11     1512.18     1582.31    202.32 o 
  -3  15  11        0.43       54.83     96.78 o 
  -2  15  11     2358.37     2675.22    425.82 o 
  -1  15  11       22.34      -31.99     63.28 o 
   0  15  11     2334.93     2466.13    246.34 o 
   1  15  11       68.29      158.49     76.15 o 
   2  15  11      465.83      383.88    103.30 o 
   3  15  11       47.41       90.24     85.27 o 
   4  15  11     2897.71     3220.59    212.04 o 
   5  15  11      138.60       81.62     76.05 o 
   6  15  11        2.32       29.19     72.91 o 
   7  15  11      494.60      520.20    111.61 o 
   8  15  11     1903.57     1916.93    212.92 o 
 -11  16  11       15.05      103.99    141.23 o 
 -10  16  11      601.85      511.59    163.76 o 
  -9  16  11      180.55        4.75    130.89 o 
  -8  16  11       48.20      -52.34    180.58 o 
  -7  16  11       68.30      254.33    158.38 o 
  -6  16  11     1690.12     1756.76    230.08 o 
  -5  16  11     1263.46     1107.84    196.55 o 
  -4  16  11      134.31      105.98    131.53 o 
  -3  16  11     1612.10     1501.77    207.13 o 
  -2  16  11      281.42      170.30    144.27 o 
  -1  16  11      780.11      798.85    165.85 o 
   0  16  11       61.50       73.69    118.08 o 
   1  16  11      108.91       72.33     80.05 o 
   2  16  11       84.10      189.21     90.56 o 
   3  16  11      651.72      761.13    138.38 o 
   4  16  11       45.00       42.37    101.69 o 
   5  16  11      126.27      198.05    114.41 o 
   6  16  11       20.53       19.66    103.14 o 
   7  16  11     1261.00     1289.99    160.40 o 
  -9  17  11      463.61      429.11    266.62 o 
  -8  17  11      302.32      404.17    225.24 o 
  -7  17  11       26.29      295.39    210.99 o 
  -6  17  11       29.07     -113.99    184.69 o 
  -5  17  11        2.64     -103.03    164.68 o 
  -4  17  11      311.29      310.19    217.29 o 
  -3  17  11      382.77       79.19    180.58 o 
  -2  17  11       25.94      -90.97    161.67 o 
  -1  17  11      102.78       17.81    171.81 o 
   0  17  11      358.13     1162.38    286.07 o 
   1  17  11      919.17     1093.33    272.65 o 
   2  17  11       81.14      260.45    118.46 o 
   3  17  11        6.47       22.26     99.00 o 
   4  17  11      263.16      275.33    121.81 o 
   5  17  11      538.19      467.91    184.82 o 
   6  17  11       42.97      -99.47    105.01 o 
  -8  18  11       72.09     -153.45    173.18 o 
  -7  18  11     1003.40      640.38    282.78 o 
  -6  18  11      265.64      150.43    218.94 o 
  -5  18  11       40.75      547.76    234.01 o 
  -4  18  11       60.25        2.47    166.05 o 
  -3  18  11       10.03      -22.20    177.29 o 
  -2  18  11      263.16      183.04    198.66 o 
  -1  18  11      362.62      198.11    197.29 o 
   0  18  11       12.52       66.86    189.35 o 
   1  18  11      251.15      223.32    197.84 o 
   2  18  11      186.50      300.87    208.80 o 
   3  18  11     2367.54     2537.39    380.33 o 
   4  18  11      223.19      197.40    121.29 o 
  -5  19  11      681.66      401.71    250.72 o 
  -4  19  11      173.08      417.05    237.02 o 
  -3  19  11      177.28       73.71    211.54 o 
  -2  19  11      481.96      166.60    221.95 o 
  -1  19  11      156.30      315.39    229.08 o 
   0  19  11      719.13      851.09    284.70 o 
   1  19  11       25.03      -18.91    198.94 o 
 -18   0  12      254.13      299.77    221.95 o 
 -17   0  12     1815.35     1646.29    296.76 o 
 -16   0  12      209.15      117.83    164.41 o 
 -15   0  12      988.33      645.03    218.94 o 
 -13   0  12     3528.44     3910.76    358.69 o 
 -12   0  12     1449.13     1117.99    230.17 o 
 -11   0  12     5307.40     5654.05    390.47 o 
 -10   0  12     1696.52     1714.79    235.38 o 
  -9   0  12     3531.69     4397.69    331.01 o 
  -8   0  12       31.10       20.00    112.89 o 
  -7   0  12     7992.48     8517.53    442.54 o 
  -6   0  12      867.93      881.38     68.23 o 
  -5   0  12     7495.71     7393.78    192.83 o 
  -4   0  12     8830.45     9343.75    308.77 o 
  -3   0  12     9875.02    10388.38    247.11 o 
  -2   0  12    13900.18    13671.71    302.00 o 
  -1   0  12      931.16      923.01    127.08 o 
   0   0  12     1441.75     1406.32    141.36 o 
   1   0  12      488.54      406.95    107.29 o 
   2   0  12     9222.99     9177.87    249.52 o 
   3   0  12     3179.13     3373.14    147.37 o 
   4   0  12     1980.84     2196.81    152.93 o 
   5   0  12      125.99      150.24     63.26 o 
   6   0  12      283.78      327.24     64.33 o 
   7   0  12       15.18       29.97     46.85 o 
   8   0  12      455.94      354.49    104.93 o 
   9   0  12      183.43      240.06     71.06 o 
  10   0  12      589.02      477.43     78.75 o 
  11   0  12      962.98      758.14     95.61 o 
  12   0  12      373.81      236.86     97.95 o 
  13   0  12      491.89      283.59    104.41 o 
 -18   1  12      220.28      244.95    145.91 o 
 -17   1  12      965.84      995.77    186.25 o 
 -16   1  12     3471.20     3325.00    264.07 o 
 -15   1  12      242.19      133.44    162.90 o 
 -14   1  12       17.05       62.44     97.85 o 
 -13   1  12      165.50       61.64    106.18 o 
 -12   1  12     5623.05     5900.25    287.67 o 
 -11   1  12      726.70      730.75    131.20 o 
 -10   1  12      758.66      479.58    115.77 o 
  -9   1  12      276.57       81.64     86.65 o 
  -8   1  12     1408.16     1664.78    255.11 o 
  -7   1  12     2373.88     2219.23     96.79 o 
  -6   1  12     3082.44     2857.30    107.62 o 
  -5   1  12     1026.90     1086.22     53.13 o 
  -4   1  12      991.01      978.18     53.09 o 
  -3   1  12    10220.62    10304.02    296.03 o 
  -2   1  12     4262.32     4241.50    103.53 o 
  -1   1  12      119.05       64.15     35.35 o 
   0   1  12      222.78      205.84     46.56 o 
   1   1  12    16149.86    15864.15    249.12 o 
   2   1  12       29.13      -15.74     26.78 o 
   3   1  12     1060.30     1116.05     63.69 o 
   4   1  12      964.11      995.84     77.94 o 
   5   1  12     1432.17     1478.81     78.73 o 
   6   1  12     9017.01     9213.12    199.19 o 
   7   1  12      680.60      687.93     61.57 o 
   8   1  12        3.68       47.56     38.56 o 
   9   1  12      526.55      480.31     54.93 o 
  10   1  12     2562.55     2722.00    105.94 o 
  11   1  12      287.19      291.86     52.78 o 
  12   1  12      575.42      613.82     84.74 o 
  13   1  12       36.88       42.44     68.16 o 
 -18   2  12      219.29       88.16    131.71 o 
 -17   2  12     2021.74     2025.09    270.59 o 
 -16   2  12      233.32      -68.09    108.79 o 
 -15   2  12       12.70       17.00    105.39 o 
 -14   2  12      197.75      138.45    134.54 o 
 -13   2  12     1373.54     1330.65    269.91 o 
 -12   2  12      735.88      616.99    130.97 o 
 -11   2  12      188.91      285.69     98.28 o 
 -10   2  12      323.68      326.59    209.49 o 
  -9   2  12     1396.48     1340.66    151.50 o 
  -8   2  12      151.98      122.25     46.10 o 
  -7   2  12     1485.75     1537.35     88.22 o 
  -6   2  12      151.26      162.60     48.78 o 
  -5   2  12      298.92      370.97     55.15 o 
  -4   2  12      334.06      245.82     34.03 o 
  -3   2  12     2849.01     3151.85     86.78 o 
  -2   2  12      362.37      385.77     43.61 o 
  -1   2  12        7.35       31.62     27.12 o 
   0   2  12      239.96      251.82     49.16 o 
   1   2  12      727.43      644.11     57.93 o 
   2   2  12      187.69      153.25     44.77 o 
   3   2  12       27.11       16.99     27.34 o 
   4   2  12      206.80      171.48     36.40 o 
   5   2  12      348.42      249.12     42.38 o 
   6   2  12      741.86      734.19     61.50 o 
   7   2  12      116.64       62.71     36.15 o 
   8   2  12     2783.63     2897.63    153.29 o 
   9   2  12       88.28       31.32     38.36 o 
  10   2  12      864.53      938.37     97.12 o 
  11   2  12        0.76      -34.84     43.91 o 
  12   2  12      586.14      585.87    100.16 o 
  13   2  12       61.53      135.28     82.23 o 
 -17   3  12     1133.61      747.90    166.05 o 
 -16   3  12      855.45      540.40    214.28 o 
 -15   3  12        0.31      127.25    117.28 o 
 -14   3  12     1321.63     1379.58    175.84 o 
 -13   3  12     1664.95     1493.77    506.25 o 
 -12   3  12     1474.94     1578.24    175.10 o 
 -11   3  12     1014.15     1145.79    230.17 o 
 -10   3  12      471.40      397.59    111.92 o 
  -9   3  12     1744.19     1790.60    143.77 o 
  -8   3  12     1043.56     1196.12    103.58 o 
  -7   3  12      247.05      247.92     58.18 o 
  -6   3  12      373.71      260.66     56.12 o 
  -5   3  12        0.61      -12.29     43.74 o 
  -4   3  12      125.71      140.15     38.48 o 
  -3   3  12      264.51      198.72     42.09 o 
  -2   3  12      175.05      111.58     31.15 o 
  -1   3  12     1408.33     1224.97     61.59 o 
   0   3  12     2215.65     2276.31     97.46 o 
   1   3  12       91.68       55.79     27.72 o 
   2   3  12        7.38       46.58     28.37 o 
   3   3  12      792.23      930.18     60.67 o 
   4   3  12       73.15      111.55     32.55 o 
   5   3  12      142.74       84.82     33.70 o 
   6   3  12     2835.33     3189.19    100.64 o 
   7   3  12     2354.04     2279.58    123.73 o 
   8   3  12       47.83       94.57     39.72 o 
   9   3  12     3464.07     3817.55    123.79 o 
  10   3  12     2656.10     2700.52    197.75 o 
  11   3  12      307.90      180.26     60.49 o 
  12   3  12       65.59      -31.83     69.67 o 
  13   3  12      807.35      691.47    115.13 o 
 -17   4  12     1100.74      981.20    187.58 o 
 -16   4  12       22.98       42.53    173.32 o 
 -15   4  12      970.32      847.86    260.86 o 
 -14   4  12      948.45     1071.88    163.54 o 
 -13   4  12     6031.03     6213.08    493.91 o 
 -12   4  12      341.81      343.62    115.83 o 
 -11   4  12     3593.99     3514.49    227.43 o 
 -10   4  12     4051.27     3863.37    240.52 o 
  -9   4  12     2028.73     2085.92    112.35 o 
  -8   4  12      449.34      472.46     68.57 o 
  -7   4  12     1325.19     1392.31     93.80 o 
  -6   4  12      944.19      961.33    107.44 o 
  -5   4  12     5364.50     5358.63    185.85 o 
  -4   4  12     1716.48     1668.71     97.76 o 
  -3   4  12      180.84      176.05     31.66 o 
  -2   4  12      960.97      914.08     58.66 o 
  -1   4  12     5455.65     5645.94    113.46 o 
   0   4  12     1414.60     1346.46     56.91 o 
   1   4  12      626.82      687.87     47.31 o 
   2   4  12     2329.22     2407.47    116.47 o 
   3   4  12      690.75      692.09     50.81 o 
   4   4  12     1160.61     1113.68     67.84 o 
   5   4  12       55.34       24.09     30.83 o 
   6   4  12     5068.63     5174.02    124.24 o 
   7   4  12     1947.30     2003.56     88.17 o 
   8   4  12      156.48      225.65     46.17 o 
   9   4  12      434.25      472.81     61.48 o 
  10   4  12      332.68      275.50     59.55 o 
  11   4  12     2382.86     2484.79    126.70 o 
  12   4  12        6.97      -23.87     69.56 o 
  13   4  12      946.53     1113.63    172.57 o 
 -17   5  12      661.11      803.42    259.49 o 
 -16   5  12      337.80      515.15    229.63 o 
 -15   5  12      692.57      624.55    149.20 o 
 -14   5  12       35.85      -34.06    101.66 o 
 -13   5  12      254.21      158.07    246.75 o 
 -12   5  12     3075.27     3459.10    233.96 o 
 -11   5  12       27.83       79.65     67.69 o 
 -10   5  12      312.48      232.00     64.85 o 
  -9   5  12     5436.89     5036.44    187.88 o 
  -8   5  12     2408.10     2389.41    176.28 o 
  -7   5  12     6717.59     6667.20    220.14 o 
  -6   5  12     1142.60     1037.06    102.48 o 
  -5   5  12      663.48      589.87     72.76 o 
  -4   5  12      122.38       50.52     48.44 o 
  -3   5  12     1483.10     1727.20    125.42 o 
  -2   5  12       10.04       25.85     27.11 o 
  -1   5  12       90.53      103.40     26.52 o 
   0   5  12      241.70      193.00     32.65 o 
   1   5  12     4538.18     4596.03    100.97 o 
   2   5  12      900.25      846.38     52.88 o 
   3   5  12     2399.21     2294.14     80.26 o 
   4   5  12     1013.66     1016.88     60.90 o 
   5   5  12     4299.08     4197.27    109.08 o 
   6   5  12     1706.93     1867.08    100.90 o 
   7   5  12     2184.70     2133.93     90.45 o 
   8   5  12      599.98      627.27     67.59 o 
   9   5  12      477.23      556.66     67.03 o 
  10   5  12     3376.89     3621.69    153.96 o 
  11   5  12      260.86      256.98     68.50 o 
  12   5  12       73.51       66.01     80.55 o 
  13   5  12       24.21      130.76     85.66 o 
 -17   6  12      772.54      832.46    262.51 o 
 -16   6  12      800.59      483.09    228.80 o 
 -15   6  12       54.61       13.43    178.66 o 
 -14   6  12        8.08      -19.07     90.89 o 
 -13   6  12      647.23      606.57    131.76 o 
 -12   6  12        4.98       19.81     71.55 o 
 -11   6  12       85.28      117.34     61.77 o 
 -10   6  12      384.58      359.74     72.26 o 
  -9   6  12      108.21       57.58     61.62 o 
  -8   6  12      113.27      120.05     55.64 o 
  -7   6  12       35.87       -5.22     58.38 o 
  -6   6  12      110.88      198.64     55.66 o 
  -5   6  12     1846.62     1909.92    201.35 o 
  -4   6  12     1342.32     1275.62     95.21 o 
  -3   6  12      280.42      236.99     58.86 o 
  -2   6  12      990.60      978.94     67.34 o 
  -1   6  12     5579.54     5646.53    107.56 o 
   0   6  12     1582.34     1611.75     62.48 o 
   1   6  12     1902.04     2091.53     71.89 o 
   2   6  12      502.20      457.24     43.59 o 
   3   6  12     1451.25     1372.53     66.65 o 
   4   6  12     1809.61     1828.16     76.71 o 
   5   6  12      228.11      210.38     41.30 o 
   6   6  12     2243.68     2116.86    132.74 o 
   7   6  12       35.69       48.01     41.53 o 
   8   6  12       26.04       35.22     43.08 o 
   9   6  12     1458.37     1330.37     92.51 o 
  10   6  12     1010.92      998.68     92.99 o 
  11   6  12      300.60      348.66     89.25 o 
  12   6  12       22.68      102.76     82.34 o 
  13   6  12      531.99      539.85    111.97 o 
 -16   7  12       32.34      164.41    194.00 o 
 -15   7  12     1238.24     1099.35    264.15 o 
 -14   7  12        2.68      -24.11    149.61 o 
 -13   7  12      172.53      160.05    181.29 o 
 -12   7  12      111.16       52.35     56.00 o 
 -11   7  12     1089.19      916.84    151.56 o 
 -10   7  12      979.93     1156.30    116.38 o 
  -9   7  12     3168.89     3075.74    159.83 o 
  -8   7  12      557.42      527.61     74.71 o 
  -7   7  12       74.32       98.06     63.64 o 
  -6   7  12     3371.72     3447.22    141.81 o 
  -5   7  12     6996.45     6991.09    197.24 o 
  -4   7  12     1351.41     1282.60     98.54 o 
  -3   7  12       16.58        7.06     47.29 o 
  -2   7  12     3021.03     2691.02    158.35 o 
  -1   7  12      934.99      927.31     62.10 o 
   0   7  12     4054.39     3893.03     91.80 o 
   1   7  12     1583.29     1589.79     88.82 o 
   2   7  12       27.16       16.28     28.99 o 
   3   7  12      578.16      633.92     54.82 o 
   4   7  12      828.13      820.17     57.50 o 
   5   7  12     2480.60     2315.00    126.45 o 
   6   7  12       36.33       71.39     40.03 o 
   7   7  12     1919.28     2026.52    100.46 o 
   8   7  12       38.37       46.65     42.19 o 
   9   7  12       17.35       40.31     46.63 o 
  10   7  12        7.23       37.97     55.48 o 
  11   7  12      143.20      141.06     79.67 o 
  12   7  12        8.78       22.69     74.25 o 
 -16   8  12      125.62      337.59    210.17 o 
 -15   8  12       31.15       17.81    163.86 o 
 -14   8  12      723.52     1020.44    265.80 o 
 -13   8  12      500.32      406.66    215.10 o 
 -12   8  12     1193.00     1285.12    268.55 o 
 -11   8  12        5.34      106.52     62.46 o 
 -10   8  12     2633.32     2582.80    140.16 o 
  -9   8  12     1294.01     1225.75    103.80 o 
  -8   8  12      848.62      839.24     90.18 o 
  -7   8  12       29.78       37.23     52.75 o 
  -6   8  12      478.05      462.58     75.25 o 
  -5   8  12      198.98      200.84     61.67 o 
  -4   8  12      859.58      909.26    116.87 o 
  -3   8  12      456.53      471.88    108.73 o 
  -2   8  12       11.41        9.58     43.31 o 
  -1   8  12     1390.27     1617.59    202.54 o 
   0   8  12      254.45      386.55     44.09 o 
   1   8  12       30.41      -15.70     30.95 o 
   2   8  12       65.64       56.49     30.75 o 
   3   8  12     1766.35     1827.08    104.35 o 
   4   8  12      252.84      139.07     39.93 o 
   5   8  12      339.35      306.23     48.91 o 
   6   8  12     1579.25     1525.31    135.67 o 
   7   8  12      363.62      196.99     49.98 o 
   8   8  12       93.19      116.17     47.75 o 
   9   8  12        3.43       76.45     52.61 o 
  10   8  12        1.14      -23.07     56.39 o 
  11   8  12      355.84      355.50     94.12 o 
  12   8  12      287.60      269.55     94.11 o 
 -16   9  12       40.56      184.69    215.38 o 
 -15   9  12       71.71      147.97    194.83 o 
 -14   9  12       69.11      144.31    121.32 o 
 -13   9  12       87.66       32.93    106.26 o 
 -12   9  12       25.56      144.61    137.97 o 
 -11   9  12     1576.37     1964.34    215.76 o 
 -10   9  12      697.39      650.07     87.64 o 
  -9   9  12        1.10       70.65     60.09 o 
  -8   9  12     2207.67     2196.43    128.36 o 
  -7   9  12     1292.73     1368.18    147.49 o 
  -6   9  12     1158.31      854.62    171.37 o 
  -5   9  12      793.23      847.70     89.65 o 
  -4   9  12      634.49      895.78     89.24 o 
  -3   9  12      268.18      268.32     64.46 o 
  -2   9  12       24.96       38.20     51.95 o 
  -1   9  12      153.97      147.84     56.07 o 
   0   9  12      237.97      327.84     87.17 o 
   1   9  12     1340.93     1459.82     73.79 o 
   2   9  12        6.11      -21.34     33.71 o 
   3   9  12       38.48      -20.42     35.58 o 
   4   9  12        2.27      -10.26     37.65 o 
   5   9  12     1226.44     1263.36     86.72 o 
   6   9  12       13.75       -9.08     42.18 o 
   7   9  12      271.04      231.24     62.40 o 
   8   9  12       74.64      121.82     58.94 o 
   9   9  12      482.91      485.62     78.50 o 
  10   9  12      827.59      686.95     99.74 o 
  11   9  12        2.09       37.98     78.16 o 
 -15  10  12      174.82       35.63    126.25 o 
 -14  10  12        1.75      -82.40    105.81 o 
 -13  10  12     2522.10     2637.50    215.22 o 
 -12  10  12      853.39      647.57    148.21 o 
 -11  10  12      110.14       48.08     85.47 o 
 -10  10  12      817.14      628.09    182.27 o 
  -9  10  12     1588.76     1657.98    178.35 o 
  -8  10  12      629.66      652.16     87.90 o 
  -7  10  12     1505.53     1547.96    111.62 o 
  -6  10  12      753.18      699.15     90.47 o 
  -5  10  12      977.34      859.08     91.29 o 
  -4  10  12     1511.40     1504.61    109.97 o 
  -3  10  12     1153.67     1087.17     98.25 o 
  -2  10  12     1404.24     1504.99    107.43 o 
  -1  10  12      163.54      108.13     51.29 o 
   0  10  12     5669.81     5970.69    230.38 o 
   1  10  12     1524.95     1664.49    139.03 o 
   2  10  12     2884.68     3083.06    127.25 o 
   3  10  12      908.53      787.35     78.89 o 
   4  10  12       67.43      118.94     62.47 o 
   5  10  12      810.92      450.30     69.51 o 
   6  10  12     4298.38     4662.23    411.81 o 
   7  10  12      228.18      142.44     55.83 o 
   8  10  12       84.30       81.49     54.94 o 
   9  10  12       19.00       83.31     64.28 o 
  10  10  12      521.72      497.17    168.95 o 
  11  10  12      318.37      472.46    104.96 o 
 -15  11  12      291.91      167.40    139.98 o 
 -14  11  12      111.65       79.86    127.86 o 
 -13  11  12       86.07       68.03    101.83 o 
 -12  11  12     2861.79     3787.73    384.99 o 
 -11  11  12      193.37      279.46    104.51 o 
 -10  11  12       85.20       16.40    129.51 o 
  -9  11  12     1096.73     1221.70    192.76 o 
  -8  11  12     2004.20     2073.65    303.60 o 
  -7  11  12      339.96      197.36     69.54 o 
  -6  11  12      388.31      582.60     84.49 o 
  -5  11  12     3389.89     3456.10    188.16 o 
  -4  11  12      280.12      231.29     68.29 o 
  -3  11  12      151.09       93.39     59.17 o 
  -2  11  12      802.58      755.44     87.57 o 
  -1  11  12     1231.41      998.14    120.02 o 
   0  11  12        4.50       14.42     59.87 o 
   1  11  12     1832.68     2014.96    240.43 o 
   2  11  12       36.43       18.17     60.24 o 
   3  11  12      331.91      322.82     79.77 o 
   4  11  12      411.67      415.65     94.56 o 
   5  11  12     2056.94     2090.59    138.26 o 
   6  11  12       20.80       53.04     55.80 o 
   7  11  12      690.41      713.18     93.46 o 
   8  11  12      423.67      478.59    117.49 o 
   9  11  12       50.67       73.58     69.49 o 
  10  11  12      298.57      452.26    100.15 o 
 -14  12  12      870.02      649.90    206.75 o 
 -13  12  12       30.29       67.47    110.46 o 
 -12  12  12        2.95       63.40     96.78 o 
 -11  12  12      140.95      241.47     98.35 o 
 -10  12  12     2471.48     2333.33    287.75 o 
  -9  12  12       53.19      -21.31     77.86 o 
  -8  12  12      123.17       86.81     84.47 o 
  -7  12  12      144.20      180.69     88.18 o 
  -6  12  12     1514.74     1385.61    153.14 o 
  -5  12  12      308.54      308.92     71.02 o 
  -4  12  12        6.49      -18.49     49.52 o 
  -3  12  12       27.90       67.45     54.85 o 
  -2  12  12      719.74      693.22    121.73 o 
  -1  12  12     2431.72     2795.23    176.19 o 
   0  12  12      253.78      328.87     81.66 o 
   1  12  12      106.07       86.08     65.43 o 
   2  12  12      268.94      214.40     79.77 o 
   3  12  12     3417.25     2871.22    220.23 o 
   4  12  12        2.14       10.09     50.52 o 
   5  12  12       82.05      103.09     53.99 o 
   6  12  12        7.59       47.58     65.43 o 
   7  12  12      913.65      847.18    148.13 o 
   8  12  12       20.94       54.16     77.28 o 
   9  12  12      431.96      318.08    104.15 o 
  10  12  12       59.80       56.92     83.25 o 
 -13  13  12      162.72      113.67    139.59 o 
 -12  13  12       80.02      206.78    120.03 o 
 -11  13  12      578.81      614.02    133.91 o 
 -10  13  12      387.81      409.79    113.81 o 
  -9  13  12      945.89      929.45    140.12 o 
  -8  13  12      657.80      914.54    133.15 o 
  -7  13  12      198.52      175.60     91.56 o 
  -6  13  12     1323.22     1160.79    169.10 o 
  -5  13  12      823.24     1014.94    132.77 o 
  -4  13  12     1127.74     1205.00    128.52 o 
  -3  13  12      116.96       66.30     71.11 o 
  -2  13  12     1806.79     1819.91    195.59 o 
  -1  13  12       77.25       94.71     68.24 o 
   0  13  12      602.02      439.33     92.71 o 
   1  13  12      628.00      626.91    173.99 o 
   2  13  12     2838.63     2934.10    189.87 o 
   3  13  12      713.56      523.58    224.97 o 
   4  13  12      907.71      908.51    134.96 o 
   5  13  12      244.80      199.09     77.34 o 
   6  13  12     1645.59     1765.46    130.79 o 
   7  13  12     1695.42     1717.54    157.25 o 
   8  13  12     1051.06     1093.14    129.89 o 
   9  13  12      706.26      518.12    120.05 o 
 -12  14  12      566.15      657.72    179.55 o 
 -11  14  12      581.37      510.04    257.03 o 
 -10  14  12       31.34       59.40    104.57 o 
  -9  14  12      557.48      441.96    153.26 o 
  -8  14  12      371.99      429.54    137.66 o 
  -7  14  12      643.29      854.09    129.92 o 
  -6  14  12      200.14       84.17     93.06 o 
  -5  14  12     1908.00     1791.39    213.03 o 
  -4  14  12      603.21      831.75    157.74 o 
  -3  14  12       25.56       57.07     73.04 o 
  -2  14  12      655.57      590.39    124.95 o 
  -1  14  12     2506.21     2625.57    181.47 o 
   0  14  12     2360.83     2275.55    171.43 o 
   1  14  12       90.82       -2.26     72.45 o 
   2  14  12     1621.69     1678.75    158.22 o 
   3  14  12     1334.37     1359.78    149.12 o 
   4  14  12      244.14      265.80     94.74 o 
   5  14  12      177.33      108.43     96.42 o 
   6  14  12      698.83      756.76    112.32 o 
   7  14  12      680.71      781.87    117.49 o 
   8  14  12        8.37       57.16     89.55 o 
 -11  15  12        0.04     -128.04    121.44 o 
 -10  15  12       25.58      214.72    137.20 o 
  -9  15  12       48.80      -83.73    126.96 o 
  -8  15  12      158.79      164.63    102.78 o 
  -7  15  12      314.94      285.46    197.02 o 
  -6  15  12       30.40       42.41    110.03 o 
  -5  15  12      500.52      549.58    151.80 o 
  -4  15  12        5.57        9.97     99.20 o 
  -3  15  12      777.57      447.70    273.47 o 
  -2  15  12      239.13      265.26    124.60 o 
  -1  15  12      743.95      519.90    108.10 o 
   0  15  12       37.52       -5.37     71.94 o 
   1  15  12     1109.24     1056.54    138.18 o 
   2  15  12      116.55       71.21     73.17 o 
   3  15  12      395.29      423.18    120.48 o 
   4  15  12      130.26        9.13     90.61 o 
   5  15  12      441.03      118.30    104.54 o 
   6  15  12      604.54      773.84    166.13 o 
   7  15  12       84.94       35.48     93.25 o 
 -10  16  12     1188.52     1318.06    336.77 o 
  -9  16  12      133.30      154.27    209.62 o 
  -8  16  12      151.19       30.42    203.59 o 
  -7  16  12      913.23     1195.53    307.99 o 
  -6  16  12      300.95       64.39    193.18 o 
  -5  16  12      957.53     1026.86    290.46 o 
  -4  16  12      243.02       64.22    128.93 o 
  -3  16  12      383.89      302.73    134.89 o 
  -2  16  12      163.21       50.95    179.89 o 
  -1  16  12     2058.00     2267.58    250.15 o 
   0  16  12      325.93      496.35    114.84 o 
   1  16  12       13.93      -46.74     86.17 o 
   2  16  12      408.20      221.43    116.35 o 
   3  16  12     1127.76     1475.03    195.78 o 
   4  16  12      355.11      165.04    115.87 o 
   5  16  12      468.74      551.45    243.46 o 
   6  16  12      650.33      918.38    178.20 o 
  -9  17  12     1544.15     1327.34    329.37 o 
  -8  17  12       44.52     -283.06    189.07 o 
  -7  17  12     1561.44     1589.57    337.04 o 
  -6  17  12      927.62      956.87    282.24 o 
  -5  17  12     1459.60     1666.29    330.19 o 
  -4  17  12      707.16     1255.82    301.42 o 
  -3  17  12       12.76       69.33    186.33 o 
  -2  17  12     1949.81     2175.96    354.30 o 
  -1  17  12       72.29      149.06    175.37 o 
   0  17  12     2391.06     2432.44    368.28 o 
   1  17  12       28.76     -115.91    169.89 o 
   2  17  12      897.17      860.65    162.96 o 
   3  17  12     1040.49     1131.99    179.44 o 
   4  17  12     1511.80     1319.94    268.54 o 
  -7  18  12      136.79      218.67    242.78 o 
  -6  18  12     2776.72     2473.00    404.72 o 
  -5  18  12     1691.84     1033.59    283.88 o 
  -4  18  12       12.69      -75.08    161.12 o 
  -3  18  12      116.51      294.29    213.18 o 
  -2  18  12      482.96      876.03    289.64 o 
  -1  18  12     2836.80     2398.74    374.31 o 
   0  18  12       36.03       13.70    186.06 o 
   1  18  12        0.09      137.01    207.70 o 
   2  18  12      294.83      -72.61    165.78 o 
 -17   1  13      656.76      414.83    139.62 o 
 -16   1  13      263.35      372.36    147.27 o 
 -15   1  13      112.08      167.44    116.13 o 
 -14   1  13      188.10      193.57    189.62 o 
 -13   1  13      124.51      156.22    143.04 o 
 -12   1  13     3218.45     3031.17    562.83 o 
 -11   1  13        5.50     -145.70     72.85 o 
 -10   1  13     1672.50     1487.08    165.20 o 
  -9   1  13      150.31      115.19     86.66 o 
  -8   1  13      555.42      662.10    119.74 o 
  -7   1  13      564.74      606.97    109.19 o 
  -6   1  13     1075.74     1008.03     74.95 o 
  -5   1  13      290.65      234.44     49.78 o 
  -4   1  13       12.34       -6.29     27.09 o 
  -3   1  13       21.37       17.90     27.87 o 
  -2   1  13        0.07      -34.75     26.37 o 
  -1   1  13       74.84       30.42     24.88 o 
   0   1  13      344.46      366.74     45.68 o 
   1   1  13     4629.37     4668.42    121.67 o 
   2   1  13      760.82      889.36     63.81 o 
   3   1  13      389.61      420.50     52.22 o 
   4   1  13     2270.96     2155.30    109.79 o 
   5   1  13     8326.17     8396.75    172.34 o 
   6   1  13      227.09      206.12     45.79 o 
   7   1  13      234.78      190.99     44.56 o 
   8   1  13      520.99      420.42     55.32 o 
   9   1  13      255.46      195.66     49.97 o 
  10   1  13       10.86      -42.11     42.72 o 
  11   1  13      975.70      941.83    155.45 o 
  12   1  13       48.61       22.24     62.85 o 
  13   1  13      133.73      118.45     79.15 o 
 -17   2  13     1799.32     1719.19    630.37 o 
 -16   2  13      206.34      189.01    171.40 o 
 -15   2  13      116.92      107.11    142.35 o 
 -14   2  13        4.63       31.03     93.51 o 
 -13   2  13     3285.21     3233.56    416.50 o 
 -12   2  13      475.22      301.14    140.57 o 
 -11   2  13      946.54      567.03    128.51 o 
 -10   2  13       46.58       91.59     81.47 o 
  -9   2  13     1431.46     1539.51    258.26 o 
  -8   2  13      264.18       92.38     81.38 o 
  -7   2  13      739.56      863.63     74.88 o 
  -6   2  13     1514.24     1544.53     91.94 o 
  -5   2  13      332.93      331.33     59.03 o 
  -4   2  13     4175.85     4277.80    140.99 o 
  -3   2  13     2167.54     2349.09     80.68 o 
  -2   2  13     1973.11     1896.96    108.79 o 
  -1   2  13     1544.67     1746.98    110.64 o 
   0   2  13     6743.74     6586.56    212.33 o 
   1   2  13     6227.37     6205.04    158.94 o 
   2   2  13       25.52       58.70     42.02 o 
   3   2  13      116.63      148.91     36.67 o 
   4   2  13     2231.53     2376.18     93.18 o 
   5   2  13       40.39       44.51     36.96 o 
   6   2  13      194.93      178.82     44.94 o 
   7   2  13      323.29      305.32     50.74 o 
   8   2  13      884.78      767.36     67.15 o 
   9   2  13     3045.93     3356.97    125.51 o 
  10   2  13      902.38      997.18     81.17 o 
  11   2  13      309.73      265.88     77.48 o 
  12   2  13     1057.53     1064.89    132.10 o 
  13   2  13      808.14     1027.60    136.63 o 
 -17   3  13       51.43       66.41    124.47 o 
 -16   3  13      940.49      552.30    158.51 o 
 -15   3  13      101.91       97.42    119.25 o 
 -14   3  13     1615.80     1505.83    540.77 o 
 -13   3  13       80.41      -30.11    132.21 o 
 -12   3  13     9312.36    10043.51    391.07 o 
 -11   3  13       67.89      145.88    100.14 o 
 -10   3  13      203.93      122.96     93.17 o 
  -9   3  13      416.35      451.03    103.64 o 
  -8   3  13     8455.33     8641.19    315.33 o 
  -7   3  13     2712.68     2957.57    124.33 o 
  -6   3  13     2981.51     2772.00    118.96 o 
  -5   3  13     3816.79     3825.25    136.56 o 
  -4   3  13     1988.14     1862.98    103.09 o 
  -3   3  13      489.16      590.86     64.15 o 
  -2   3  13      179.94       98.50     36.35 o 
  -1   3  13     2444.40     2474.24     86.31 o 
   0   3  13        0.46       30.37     30.89 o 
   1   3  13     6397.75     6529.68    188.98 o 
   2   3  13     2529.04     2656.84     91.16 o 
   3   3  13      565.28      570.93     59.63 o 
   4   3  13      206.74      189.40     38.79 o 
   5   3  13     6483.65     6703.66    142.69 o 
   6   3  13     4383.24     4267.36    116.30 o 
   7   3  13       82.48       55.74     37.02 o 
   8   3  13      849.68      841.08     69.43 o 
   9   3  13      692.67      616.01     74.62 o 
  10   3  13     3496.35     3835.12    147.59 o 
  11   3  13       93.70       73.41     67.12 o 
  12   3  13        2.08      151.70     84.09 o 
  13   3  13        4.93       -9.25    100.20 o 
 -17   4  13      244.69      594.79    165.80 o 
 -16   4  13      842.24      776.87    214.97 o 
 -15   4  13       51.03      -20.99    105.00 o 
 -14   4  13     1853.21     1494.53    209.49 o 
 -13   4  13       11.65       67.76     99.09 o 
 -12   4  13      158.67        8.98     86.87 o 
 -11   4  13      159.81      312.05    108.64 o 
 -10   4  13     1560.33     1426.69    200.44 o 
  -9   4  13     1349.69     1276.84    139.91 o 
  -8   4  13       23.28      -12.63     49.72 o 
  -7   4  13      201.50      152.50     53.09 o 
  -6   4  13       49.05       95.64     76.45 o 
  -5   4  13     2767.39     2509.88    118.15 o 
  -4   4  13     1213.66     1051.96    262.93 o 
  -3   4  13      145.96      214.14     56.41 o 
  -2   4  13     1752.58     1786.67     67.19 o 
  -1   4  13     3064.77     3141.04     97.20 o 
   0   4  13      480.98      474.38     44.81 o 
   1   4  13       14.17       36.74     28.64 o 
   2   4  13     4523.35     5050.39    121.50 o 
   3   4  13      761.62      823.08     55.54 o 
   4   4  13      136.08       93.12     35.59 o 
   5   4  13     1539.80     1486.71     75.34 o 
   6   4  13     1052.17      972.25     66.95 o 
   7   4  13        3.82        0.91     34.72 o 
   8   4  13       14.50       17.74     37.45 o 
   9   4  13      199.26      163.45     54.22 o 
  10   4  13      806.89      969.21     91.11 o 
  11   4  13      311.23      246.80    100.59 o 
  12   4  13       12.74        1.83     76.99 o 
 -17   5  13        4.43       97.55    210.72 o 
 -16   5  13        1.45     -199.72    109.25 o 
 -15   5  13      927.02      904.48    196.06 o 
 -14   5  13      313.44      111.37    100.37 o 
 -13   5  13      193.45       22.87     97.42 o 
 -12   5  13      140.31      -60.64     83.99 o 
 -11   5  13     1943.92     1886.27    314.16 o 
 -10   5  13      133.84       85.14     66.56 o 
  -9   5  13      280.31      345.12     69.55 o 
  -8   5  13        8.62       31.97     51.09 o 
  -7   5  13       39.87       54.66     52.46 o 
  -6   5  13     2734.85     2669.15    146.69 o 
  -5   5  13     1193.65     1276.60    119.32 o 
  -4   5  13     2132.85     2067.96    143.79 o 
  -3   5  13       32.45       33.41     48.17 o 
  -2   5  13      720.97      682.22     80.64 o 
  -1   5  13      207.37      164.07     34.32 o 
   0   5  13     3414.91     3481.78    100.80 o 
   1   5  13        7.13       19.34     27.66 o 
   2   5  13     1699.08     1653.56     96.88 o 
   3   5  13      137.27       89.08     33.66 o 
   4   5  13     1631.27     1668.08     76.39 o 
   5   5  13      583.85      489.37     52.17 o 
   6   5  13       47.22       12.37     35.12 o 
   7   5  13      341.87      299.38     54.50 o 
   8   5  13      531.79      482.96     67.49 o 
   9   5  13        4.23       30.73     45.64 o 
  10   5  13        8.55      -40.21     50.88 o 
  11   5  13       12.86       20.52     70.20 o 
  12   5  13      174.59      227.24     89.85 o 
 -16   6  13       33.57      -40.28    164.14 o 
 -15   6  13      609.17      968.10    264.15 o 
 -14   6  13      358.18      210.57    114.76 o 
 -13   6  13     2970.43     2914.77    230.38 o 
 -12   6  13        3.61       77.57    151.81 o 
 -11   6  13       61.48      -25.41     65.58 o 
 -10   6  13       11.85      -13.02     54.12 o 
  -9   6  13     8148.61     8339.40    284.45 o 
  -8   6  13       13.71       32.96     42.12 o 
  -7   6  13      327.06      438.51     69.29 o 
  -6   6  13       56.26        1.77     50.94 o 
  -5   6  13     7557.74     8000.17    215.89 o 
  -4   6  13      355.37      380.69     67.29 o 
  -3   6  13      396.46      374.64     86.22 o 
  -2   6  13     3950.88     3849.45    212.11 o 
  -1   6  13     3232.67     3366.19    163.41 o 
   0   6  13     1642.82     2037.34     71.41 o 
   1   6  13      299.54      362.81     51.80 o 
   2   6  13     1630.93     1610.94     79.72 o 
   3   6  13      846.00      631.85     58.13 o 
   4   6  13     1358.65     1172.95     68.30 o 
   5   6  13     1253.70     1310.14     73.33 o 
   6   6  13      377.73      345.30     54.72 o 
   7   6  13      579.46      484.77     63.85 o 
   8   6  13     1614.04     1930.79    114.76 o 
   9   6  13      519.08      302.51     62.11 o 
  10   6  13       42.46      -17.26     55.86 o 
  11   6  13       92.45      181.98     83.57 o 
  12   6  13       66.24       48.96     78.85 o 
 -16   7  13     1737.77     1609.30    320.60 o 
 -15   7  13      111.30      218.12    187.43 o 
 -14   7  13     1192.30     1265.13    287.17 o 
 -13   7  13     2391.56     1710.14    250.72 o 
 -12   7  13     3674.67     4448.96    211.07 o 
 -11   7  13       36.47       55.21     64.70 o 
 -10   7  13      165.03       61.24     98.44 o 
  -9   7  13     1148.69     1062.55    101.09 o 
  -8   7  13     3321.80     3756.26    153.18 o 
  -7   7  13      135.11      104.07     59.89 o 
  -6   7  13      653.21      703.88     88.04 o 
  -5   7  13        5.05       27.32     58.44 o 
  -4   7  13     1340.61     1620.63    127.91 o 
  -3   7  13      431.55      327.74     65.56 o 
  -2   7  13     4475.35     4356.90    158.24 o 
  -1   7  13       77.57      103.29     50.83 o 
   0   7  13      591.02      595.49     50.92 o 
   1   7  13     3948.80     4317.43    103.99 o 
   2   7  13      402.53      335.97     43.74 o 
   3   7  13        0.69       25.08     30.77 o 
   4   7  13      166.06      141.22     41.35 o 
   5   7  13     5427.43     5733.90    147.43 o 
   6   7  13     1698.38     1820.38    133.65 o 
   7   7  13        1.54       34.44     44.40 o 
   8   7  13      605.39      536.11     75.34 o 
   9   7  13      503.84      398.90     66.89 o 
  10   7  13     1874.21     1992.49    132.33 o 
  11   7  13       34.00       74.22     76.29 o 
  12   7  13      392.70      199.82     98.23 o 
 -16   8  13      742.87     1183.75    292.92 o 
 -15   8  13       18.60      -44.94    165.51 o 
 -14   8  13      289.97       13.43    181.67 o 
 -13   8  13      386.06      268.81    180.30 o 
 -12   8  13       15.62       64.48    107.62 o 
 -11   8  13       77.67       67.99     64.46 o 
 -10   8  13      713.24      484.01     83.59 o 
  -9   8  13      173.52      153.67     83.11 o 
  -8   8  13      364.35      357.33     74.35 o 
  -7   8  13     1435.06     1333.03    107.43 o 
  -6   8  13      400.25      458.72     75.22 o 
  -5   8  13      302.29      349.32     72.69 o 
  -4   8  13      297.23      351.11     68.16 o 
  -3   8  13     4437.94     4624.61    165.73 o 
  -2   8  13      757.04      830.74     87.55 o 
  -1   8  13       13.15       63.95     51.98 o 
   0   8  13     1992.77     1996.95    118.57 o 
   1   8  13     1199.38     1210.36     68.83 o 
   2   8  13     3321.06     3410.73     98.63 o 
   3   8  13      583.57      518.92     55.83 o 
   4   8  13     1868.13     1880.39     91.35 o 
   5   8  13       56.49       45.79     39.99 o 
   6   8  13     2422.34     2356.93    111.95 o 
   7   8  13        5.64       53.41     45.58 o 
   8   8  13      620.57      698.10     93.64 o 
   9   8  13      549.31      726.75     83.83 o 
  10   8  13      296.47      224.67     87.65 o 
  11   8  13      415.89      285.08     92.73 o 
 -15   9  13       69.88      -36.17    202.77 o 
 -14   9  13      304.85      -16.99    165.51 o 
 -13   9  13      849.59      938.50    169.82 o 
 -12   9  13       43.74       51.48    109.11 o 
 -11   9  13      325.16      216.24    178.46 o 
 -10   9  13      244.22      200.96     74.80 o 
  -9   9  13     6443.15     6896.42    240.98 o 
  -8   9  13      113.34      120.93     64.03 o 
  -7   9  13      168.18       97.22     62.43 o 
  -6   9  13      423.22      255.66     73.88 o 
  -5   9  13     4471.06     4584.46    170.81 o 
  -4   9  13       35.42      130.24     56.73 o 
  -3   9  13     1448.73     1363.31    142.90 o 
  -2   9  13     3774.95     3857.06    160.58 o 
  -1   9  13      549.26      580.68     75.09 o 
   0   9  13      365.95      277.73     67.04 o 
   1   9  13     4838.60     4645.96    220.77 o 
   2   9  13     2000.75     1953.80    109.32 o 
   3   9  13      336.80      297.66     54.57 o 
   4   9  13      502.20      487.72     86.03 o 
   5   9  13     2773.98     2699.19    187.21 o 
   6   9  13      288.25      179.75     55.40 o 
   7   9  13     1662.89     1623.77    111.79 o 
   8   9  13      728.60      808.22     89.36 o 
   9   9  13       41.40      116.39     71.72 o 
  10   9  13       43.78      113.87     78.29 o 
  11   9  13     1016.56     1090.48    135.46 o 
 -15  10  13       15.71     -211.27    184.96 o 
 -14  10  13      342.94      162.98    214.14 o 
 -13  10  13      827.43     1050.61    187.70 o 
 -12  10  13      161.79      317.82    108.20 o 
 -11  10  13      276.59      408.04    105.35 o 
 -10  10  13      994.37      835.97    157.04 o 
  -9  10  13      181.89      140.35     70.00 o 
  -8  10  13      180.63       13.91     58.45 o 
  -7  10  13       11.88      -35.55     55.12 o 
  -6  10  13     2410.55     2897.71    277.29 o 
  -5  10  13      619.41      752.14    105.72 o 
  -4  10  13      102.27       69.90     59.43 o 
  -3  10  13     1603.04     1541.48    114.42 o 
  -2  10  13      429.76      682.59     89.62 o 
  -1  10  13     4374.05     4373.41    171.00 o 
   0  10  13       47.37      -15.52     56.78 o 
   1  10  13      109.38      102.54     60.44 o 
   2  10  13      156.39      177.85     76.28 o 
   3  10  13     1332.94     1381.02     89.08 o 
   4  10  13       74.89       60.58     45.53 o 
   5  10  13      203.18      183.86     53.98 o 
   6  10  13       32.68       68.94     51.40 o 
   7  10  13      856.04      813.10     84.76 o 
   8  10  13      373.99      256.57     75.67 o 
   9  10  13        8.05       74.88     70.23 o 
  10  10  13       12.30       38.55     76.86 o 
 -14  11  13      139.89      158.62    289.09 o 
 -13  11  13        4.22      -95.44    118.40 o 
 -12  11  13      174.60      258.37    115.21 o 
 -11  11  13      220.74      220.34    105.47 o 
 -10  11  13        7.10       56.49     85.31 o 
  -9  11  13      287.21      370.84    104.76 o 
  -8  11  13       38.43       60.57     79.21 o 
  -7  11  13     1702.77     1899.94    130.64 o 
  -6  11  13     1768.01     1570.51    119.76 o 
  -5  11  13     1290.35     1336.31    112.64 o 
  -4  11  13      262.71      322.87     75.39 o 
  -3  11  13     1418.94     1354.11    110.59 o 
  -2  11  13      990.65     1123.68    130.56 o 
  -1  11  13       43.28       63.83     68.10 o 
   0  11  13     1329.91     1579.30    168.99 o 
   1  11  13      372.65      357.38     90.60 o 
   2  11  13      611.58      640.30    149.43 o 
   3  11  13      796.36      775.99    115.29 o 
   4  11  13     1520.06     1545.48     97.99 o 
   5  11  13     1707.88     1623.93    104.70 o 
   6  11  13      158.27      130.75     57.84 o 
   7  11  13       55.74      135.21     60.24 o 
   8  11  13      359.53      248.05     77.54 o 
   9  11  13      437.82      366.95     92.86 o 
  10  11  13      741.19     1186.75    138.68 o 
 -13  12  13     1506.17     1484.95    219.02 o 
 -12  12  13        5.97      -11.73    103.85 o 
 -11  12  13      481.73      452.23    195.35 o 
 -10  12  13       43.51      188.61    147.30 o 
  -9  12  13      261.78      358.51    106.64 o 
  -8  12  13     2356.80     2511.75    184.62 o 
  -7  12  13      790.80      742.69    118.96 o 
  -6  12  13     1331.41     1438.37    118.61 o 
  -5  12  13     2536.08     2752.18    149.85 o 
  -4  12  13     1395.90     1157.75    106.30 o 
  -3  12  13      176.88      177.57     76.54 o 
  -2  12  13      982.09     1139.89    165.08 o 
  -1  12  13     1900.44     2366.79    205.24 o 
   0  12  13     1555.91     1357.14    139.01 o 
   1  12  13        1.24       34.08     64.42 o 
   2  12  13      130.64       67.02     68.59 o 
   3  12  13       39.68      -39.64     67.30 o 
   4  12  13     1592.08     1064.85    136.84 o 
   5  12  13      771.84      850.53     87.00 o 
   6  12  13     1556.30     1421.77    107.25 o 
   7  12  13      179.57      107.09     73.60 o 
   8  12  13      765.17      700.55    101.11 o 
   9  12  13      195.24      166.17     83.71 o 
 -13  13  13      142.81      -27.36    134.43 o 
 -12  13  13      243.07      261.32    145.54 o 
 -11  13  13      529.41      511.65    135.99 o 
 -10  13  13      282.30      384.33    124.40 o 
  -9  13  13     1767.90     1665.80    220.16 o 
  -8  13  13      885.47      813.03    211.91 o 
  -7  13  13       42.25       89.58    121.49 o 
  -6  13  13       33.14       85.89     86.84 o 
  -5  13  13     1031.44     1088.49    112.56 o 
  -4  13  13      115.54       88.63     71.52 o 
  -3  13  13      803.52      689.58    128.23 o 
  -2  13  13      498.34      306.45     88.72 o 
  -1  13  13      331.30      345.45     97.56 o 
   0  13  13        0.80      200.80     81.10 o 
   1  13  13      615.41      796.51    119.43 o 
   2  13  13       63.21      190.84     87.33 o 
   3  13  13       16.93       24.06     74.55 o 
   4  13  13      205.49      119.79     83.39 o 
   5  13  13     1549.79     1696.79    170.92 o 
   6  13  13       38.97       98.19     89.37 o 
   7  13  13      201.23      223.54     85.24 o 
   8  13  13       92.58      141.53     79.90 o 
 -12  14  13      491.96      544.96    168.98 o 
 -11  14  13       15.53      -15.73    196.88 o 
 -10  14  13     1204.37     1280.82    205.90 o 
  -9  14  13      138.03      187.94    114.11 o 
  -8  14  13        2.48      103.06    102.75 o 
  -7  14  13      580.89      727.72    129.46 o 
  -6  14  13      947.98      967.32    178.88 o 
  -5  14  13      483.21      677.77    157.33 o 
  -4  14  13      508.91      166.50    236.61 o 
  -3  14  13      626.75      571.95    167.94 o 
  -2  14  13      433.80      352.70    103.22 o 
  -1  14  13     2830.58     3141.06    199.40 o 
   0  14  13      831.27      615.03    106.82 o 
   1  14  13      137.53       49.87     81.88 o 
   2  14  13      248.89      159.48     88.07 o 
   3  14  13     1270.61     1624.83    168.51 o 
   4  14  13        0.14      122.51    109.98 o 
   5  14  13       83.33       -9.73    162.08 o 
   6  14  13      169.84      176.55    112.56 o 
   7  14  13      800.01      631.99    154.91 o 
 -11  15  13     1576.40     1914.85    272.10 o 
 -10  15  13       80.54        1.76    138.16 o 
  -9  15  13      847.36     1000.63    239.76 o 
  -8  15  13       16.51      107.84    129.29 o 
  -7  15  13     1005.74      906.36    359.51 o 
  -6  15  13     1316.19     1220.97    208.03 o 
  -5  15  13      763.04      842.21    270.18 o 
  -4  15  13      499.14      308.79    143.39 o 
  -3  15  13       37.97      320.87    143.26 o 
  -2  15  13     2624.59     3135.16    302.75 o 
  -1  15  13      185.08      219.84     93.36 o 
   0  15  13     1385.22     1488.20    290.90 o 
   1  15  13       68.45      145.97    143.98 o 
   2  15  13     1739.14     2068.32    519.54 o 
   3  15  13      289.64       84.29    105.95 o 
   4  15  13     2812.86     3412.22    273.35 o 
   5  15  13       25.20       54.65    108.50 o 
   6  15  13      417.24      585.62    157.20 o 
  -9  16  13      364.86      488.57    250.72 o 
  -8  16  13      684.26     1011.12    293.20 o 
  -7  16  13       17.55     -326.08    163.04 o 
  -6  16  13     1932.59     2181.17    364.72 o 
  -5  16  13      585.48      513.78    230.45 o 
  -4  16  13      275.28      627.22    257.58 o 
  -3  16  13       31.31       54.80    183.59 o 
  -2  16  13      765.51      978.79    272.37 o 
  -1  16  13     1956.57     2439.29    368.55 o 
   0  16  13       40.74      133.74    141.53 o 
   1  16  13       14.16       -8.81     96.09 o 
   2  16  13       85.88      131.78    117.65 o 
   3  16  13     1152.95     1106.71    300.18 o 
   4  16  13      132.23      237.69    130.62 o 
   5  16  13       65.26      141.37    126.81 o 
  -8  17  13      147.20      182.49    230.45 o 
  -7  17  13       69.18      -88.51    217.57 o 
  -6  17  13      173.83      300.05    229.35 o 
  -5  17  13      155.65      145.50    190.99 o 
  -4  17  13        6.26       -5.75    158.93 o 
  -3  17  13        7.47     -163.04    161.67 o 
  -2  17  13      119.69       12.60    193.18 o 
  -1  17  13       73.33      -29.59    174.00 o 
   0  17  13        5.51        9.04    184.41 o 
   1  17  13      331.91      233.19    218.12 o 
   2  17  13      323.42      320.62    133.11 o 
   3  17  13       19.50       90.28    116.47 o 
  -5  18  13      194.96      590.51    267.99 o 
  -4  18  13        7.71      117.01    202.77 o 
  -3  18  13       40.79       15.89    204.14 o 
  -2  18  13        0.11     -194.55    184.69 o 
  -1  18  13       20.57      282.78    209.62 o 
   0  18  13      246.68      618.46    251.27 o 
 -17   0  14     1034.51      550.50    234.56 o 
 -16   0  14      181.47      288.81    192.09 o 
 -15   0  14      268.07       56.45    162.49 o 
 -14   0  14     1827.72     1982.78    300.32 o 
 -13   0  14     2314.39     2372.71    314.02 o 
 -12   0  14     1056.09      750.53    198.94 o 
 -11   0  14      515.90      765.60    201.13 o 
 -10   0  14      120.93       77.82    125.23 o 
  -9   0  14     1645.04     1421.32    230.72 o 
  -8   0  14      842.98      861.51    181.12 o 
  -7   0  14      243.09      399.52    144.13 o 
  -6   0  14      106.80      151.53    114.54 o 
  -5   0  14     3818.04     3831.85    298.95 o 
  -4   0  14     6589.61     7064.06    204.29 o 
  -3   0  14      732.59      922.23     85.44 o 
  -2   0  14      676.86      765.73     80.71 o 
  -1   0  14       81.17       18.54     47.39 o 
   0   0  14     9037.46     9163.81    478.57 o 
   1   0  14     2534.78     2682.00    143.55 o 
   2   0  14      102.12      131.28     60.25 o 
   3   0  14      104.35      204.84     63.90 o 
   4   0  14    12615.99    12834.69    340.90 o 
   5   0  14       71.97       43.39     56.25 o 
   6   0  14     1181.46      996.32    144.48 o 
   7   0  14      176.20       44.64     63.27 o 
   8   0  14     5838.69     5764.74    238.21 o 
   9   0  14      120.23      195.33     89.46 o 
  10   0  14     1403.18     1521.14    138.76 o 
  11   0  14      459.94      441.88    224.97 o 
  12   0  14      139.52      153.55    110.20 o 
 -17   1  14      213.74      180.14    143.10 o 
 -16   1  14      192.13      470.17    154.68 o 
 -15   1  14       31.72      -25.40    115.48 o 
 -14   1  14       23.57      141.32    124.48 o 
 -13   1  14      277.26       84.83    152.35 o 
 -12   1  14     3434.96     3886.49    337.86 o 
 -11   1  14      221.12       16.10     94.43 o 
 -10   1  14      263.55      219.17    104.47 o 
  -9   1  14     1060.96      914.86    139.42 o 
  -8   1  14     4991.05     5383.82    260.90 o 
  -7   1  14     2739.21     2627.43    193.01 o 
  -6   1  14        1.12      103.22     82.32 o 
  -5   1  14     4502.92     4180.02    139.42 o 
  -4   1  14     3213.76     3299.97    127.07 o 
  -3   1  14     3399.59     3687.79    103.79 o 
  -2   1  14     1273.95     1408.57     81.68 o 
  -1   1  14      157.18       87.91     49.04 o 
   0   1  14        9.00       67.55     38.09 o 
   1   1  14      931.05     1096.15    126.27 o 
   2   1  14     3448.14     3258.30    120.48 o 
   3   1  14      345.40      557.92     58.93 o 
   4   1  14     1110.33     1039.02     77.01 o 
   5   1  14     2212.15     2328.53    106.81 o 
   6   1  14      185.33      201.16     47.78 o 
   7   1  14       11.81      -19.19     41.47 o 
   8   1  14     1865.14     2116.13    100.74 o 
   9   1  14     1324.93     1354.33    103.67 o 
  10   1  14       94.47       46.27     52.30 o 
  11   1  14       45.90      -42.74     62.36 o 
  12   1  14      732.60      791.39    122.74 o 
 -17   2  14       16.12     -106.60    113.83 o 
 -16   2  14       99.82      137.57    122.44 o 
 -15   2  14      151.15      255.45    224.97 o 
 -14   2  14       55.60       92.47    110.31 o 
 -13   2  14      480.38      233.16    349.64 o 
 -12   2  14      254.82      255.98    120.43 o 
 -11   2  14      385.37      467.41    118.44 o 
 -10   2  14      137.13       33.41     86.01 o 
  -9   2  14      743.28      789.70    137.69 o 
  -8   2  14      261.19      201.19     89.88 o 
  -7   2  14       40.32       68.66     89.42 o 
  -6   2  14        6.89       24.28     44.06 o 
  -5   2  14     1033.68      974.86     87.05 o 
  -4   2  14      515.77      510.19     66.09 o 
  -3   2  14     1120.98     1127.36     63.20 o 
  -2   2  14      131.23      111.99     31.22 o 
  -1   2  14      535.80      395.37     47.72 o 
   0   2  14     2071.27     1960.56     85.78 o 
   1   2  14     1167.31     1145.64     80.72 o 
   2   2  14        4.56       -0.47     34.11 o 
   3   2  14     1649.98     1547.17     86.15 o 
   4   2  14       60.57        9.94     35.97 o 
   5   2  14      283.09      205.03     45.89 o 
   6   2  14      105.90      100.16     40.53 o 
   7   2  14     1978.84     1934.21    102.09 o 
   8   2  14       97.41       88.79     46.03 o 
   9   2  14       25.16       71.44     46.50 o 
  10   2  14      320.59      217.66     59.47 o 
  11   2  14      137.38      112.23     77.53 o 
  12   2  14       43.88      -44.88     77.73 o 
 -17   3  14      104.28      361.30    144.79 o 
 -16   3  14      238.66      107.71    128.97 o 
 -15   3  14       75.00       44.61    190.72 o 
 -14   3  14       84.61      155.83    121.03 o 
 -13   3  14       26.43        2.72    105.50 o 
 -12   3  14       87.64       75.46    103.80 o 
 -11   3  14      216.60      320.56    140.02 o 
 -10   3  14        1.82      -15.58     82.79 o 
  -9   3  14       64.99      130.89     87.98 o 
  -8   3  14      197.22       72.67     79.63 o 
  -7   3  14      376.08      418.81    109.77 o 
  -6   3  14       67.08      125.65     53.16 o 
  -5   3  14       42.83      102.06     49.43 o 
  -4   3  14     1042.65     1159.91     97.25 o 
  -3   3  14     6286.06     5533.27    197.61 o 
  -2   3  14      451.32      372.24     45.69 o 
  -1   3  14      870.28      891.08     61.64 o 
   0   3  14       94.40       48.67     33.68 o 
   1   3  14      213.73      243.07     44.69 o 
   2   3  14        2.61      -35.51     33.50 o 
   3   3  14     4809.26     4738.38    124.16 o 
   4   3  14      389.91      383.37     48.78 o 
   5   3  14      255.38      186.52     42.57 o 
   6   3  14      286.71      278.87     48.97 o 
   7   3  14     1031.41     1100.39     74.96 o 
   8   3  14      922.79      808.60     81.03 o 
   9   3  14      163.45      179.13     53.14 o 
  10   3  14      308.87      187.31     66.88 o 
  11   3  14       17.47       42.84     81.29 o 
  12   3  14      614.95      541.69    114.91 o 
 -16   4  14      126.45      143.19    153.04 o 
 -15   4  14      215.22       51.77    120.90 o 
 -14   4  14       36.75      -38.06    103.96 o 
 -13   4  14     1753.77     1785.32    197.89 o 
 -12   4  14        0.94       42.94     93.07 o 
 -11   4  14      423.39      313.49    110.53 o 
 -10   4  14      751.37      670.17    129.29 o 
  -9   4  14      219.27      194.20     94.57 o 
  -8   4  14     2677.05     2442.48    160.39 o 
  -7   4  14     2670.93     2752.70    230.30 o 
  -6   4  14       32.97       31.47     49.37 o 
  -5   4  14     2503.26     2618.96    124.96 o 
  -4   4  14     3104.57     3711.01    171.58 o 
  -3   4  14     1462.45     1434.89    100.78 o 
  -2   4  14       52.75       23.65     48.57 o 
  -1   4  14     3919.07     4043.50    102.36 o 
   0   4  14     5654.86     5955.86    177.95 o 
   1   4  14      647.20      625.13     54.25 o 
   2   4  14        8.26      -31.37     28.60 o 
   3   4  14      550.72      473.64     64.15 o 
   4   4  14     6361.86     6478.67    141.90 o 
   5   4  14     1123.42     1144.02     72.69 o 
   6   4  14     1016.46     1061.94     78.53 o 
   7   4  14       87.68       90.97     42.45 o 
   8   4  14     1441.79     1374.70     93.20 o 
   9   4  14     1154.91     1237.72     96.73 o 
  10   4  14     1133.74     1178.92    121.74 o 
  11   4  14      549.87      332.16     94.85 o 
  12   4  14        9.66      -10.04     85.60 o 
 -16   5  14      682.94      370.27    156.05 o 
 -15   5  14     1037.84      875.62    166.45 o 
 -14   5  14      395.01      380.89    134.63 o 
 -13   5  14        5.06      117.65    103.21 o 
 -12   5  14     5651.46     5478.02    580.78 o 
 -11   5  14     2090.88     1924.67    190.43 o 
 -10   5  14       88.90      252.85    100.43 o 
  -9   5  14     1510.85     1238.23    153.57 o 
  -8   5  14     8153.86     8648.16    595.47 o 
  -7   5  14        6.20       -6.10     50.38 o 
  -6   5  14        5.45      -32.84     40.70 o 
  -5   5  14     2520.23     2548.30    127.68 o 
  -4   5  14     3837.60     3831.80    149.63 o 
  -3   5  14     2381.92     2820.70    133.90 o 
  -2   5  14      362.60      480.46     71.63 o 
  -1   5  14      525.47      563.28     77.64 o 
   0   5  14     2541.09     2701.94     89.23 o 
   1   5  14     5578.94     6185.09    127.21 o 
   2   5  14       69.73       71.45     35.24 o 
   3   5  14      655.60      566.77     55.90 o 
   4   5  14      834.61      851.46     63.55 o 
   5   5  14     6094.37     6183.79    144.17 o 
   6   5  14     1450.96     1598.24     85.25 o 
   7   5  14        1.42      112.86     47.96 o 
   8   5  14     1793.57     1825.54    145.16 o 
   9   5  14      972.64      968.96     90.80 o 
  10   5  14     2581.89     2928.45    214.88 o 
  11   5  14        0.47      -32.97     72.87 o 
 -16   6  14      599.44      182.77    224.69 o 
 -15   6  14       17.55       74.15    153.86 o 
 -14   6  14      321.89      243.61    126.65 o 
 -13   6  14     4019.82     4125.92    412.12 o 
 -12   6  14      442.96      403.95    123.96 o 
 -11   6  14      252.35      338.02    118.38 o 
 -10   6  14       88.42      125.03     79.09 o 
  -9   6  14     2739.75     3034.21    203.92 o 
  -8   6  14     1170.91      975.00     92.65 o 
  -7   6  14     1048.43     1001.93    134.43 o 
  -6   6  14      311.06      186.97     62.67 o 
  -5   6  14     1220.28     1180.48    114.82 o 
  -4   6  14      584.27      592.28     78.26 o 
  -3   6  14     1673.64     1612.26    111.33 o 
  -2   6  14      382.70      291.06     63.15 o 
  -1   6  14      714.65      893.53     89.24 o 
   0   6  14     8768.53     8613.68    179.88 o 
   1   6  14      321.06      270.97     40.65 o 
   2   6  14      372.83      471.10     50.02 o 
   3   6  14      143.83       74.39     32.95 o
[truncated: 102,601 more chars]
